# Supplementary material for: Woody plant encroachment modifies carbonate bedrock: field evidence for enhanced weathering and permeability
Source: Sci Rep. 2023 Sep 18;13:15431. doi: 10.1038/s41598-023-42226-7 (PMC10507015; doi:10.1038/s41598-023-42226-7)
Supplement: Supplementary file 1 — Supplementary Information 1. [file 41598_2023_42226_MOESM1_ESM.xlsx]

## Sheet: raw data
Date time	Cumm. Time (s)	Infiltometer Pressure (Kpa)	Cumm. Inf (infiltrometer)	Plot	Cover	x	y	C (shape coefficient)	Reservoir cross section area (cm2)	Capilary length factor(alpha star; 1/cm )	Head (cm)	Well radius (cm)	Q(cm3/sec)	Ksat (mm/h)
		77.924	0	W	Canopy	10	5	0.698211	20.2683	0.01	5	3.81	0.153604	1.15926
2020-08-05 18:59:57	0	77.924	0
2020-08-05 19:00:27	30	77.924	0
2020-08-05 19:00:57	60	77.897	-0.275398
2020-08-05 19:01:27	90	77.877	-0.479396
2020-08-05 19:01:57	120	77.848	-0.775194
2020-08-05 19:02:27	150	77.818	-1.08119
2020-08-05 19:02:57	180	77.798	-1.28519
2020-08-05 19:03:27	210	77.786	-1.40759
2020-08-05 19:03:57	240	77.766	-1.61159
2020-08-05 19:04:27	270	77.756	-1.71359
2020-08-05 19:04:57	300	77.746	-1.81559
2020-08-05 19:05:27	330	77.727	-2.00938
2020-08-05 19:05:57	360	77.717	-2.11138
2020-08-05 19:06:27	390	77.717	-2.11138
2020-08-05 19:06:57	420	77.697	-2.31538
2020-08-05 19:07:27	450	77.667	-2.62138
2020-08-05 19:07:57	480	77.667	-2.62138
2020-08-05 19:08:27	510	77.648	-2.81518
2020-08-05 19:08:57	540	77.638	-2.91718
2020-08-05 19:09:27	570	77.635	-2.94778
2020-08-05 19:09:57	600	77.615	-3.15177
2020-08-05 19:10:27	630	77.606	-3.24357
2020-08-05 19:10:57	660	77.586	-3.44757
2020-08-05 19:11:27	690	77.576	-3.54957
2020-08-05 19:11:57	720	77.586	-3.44757
2020-08-05 19:12:27	750	77.566	-3.65157
2020-08-05 19:12:57	780	77.615	-3.15177
2020-08-05 19:13:27	810	77.606	-3.24357
2020-08-05 19:13:57	840	77.625	-3.04978
2020-08-05 19:14:27	870	77.645	-2.84578
2020-08-05 19:14:57	900	77.665	-2.64178
2020-08-05 19:15:27	930	77.662	-2.67238
2020-08-05 19:15:57	960	77.682	-2.46838
2020-08-05 19:16:27	990	77.692	-2.36638
2020-08-05 19:16:57	1020	77.741	-1.86659
2020-08-05 19:17:27	1050	77.721	-2.07058
2020-08-05 19:17:57	1080	77.741	-1.86659
2020-08-05 19:18:27	1110	77.771	-1.56059
2020-08-05 19:18:57	1140	77.81	-1.16279
2020-08-05 19:19:27	1170	77.81	-1.16279
2020-08-05 19:19:57	1200	77.798	-1.28519
2020-08-05 19:20:27	1230	77.817	-1.09139
2020-08-05 19:20:57	1260	77.827	-0.989392
2020-08-05 19:21:27	1290	77.847	-0.785394
2020-08-05 19:21:57	1320	77.877	-0.479396
2020-08-05 19:22:27	1350	77.867	-0.581395
2020-08-05 19:22:57	1380	77.896	-0.285598
2020-08-05 19:23:27	1410	77.936	0.122399
2020-08-05 19:23:57	1440	77.933	0.0917993
2020-08-05 19:24:27	1470	77.963	0.397797
2020-08-05 19:24:57	1500	78.012	0.897593
2020-08-05 19:25:27	1530	78.032	1.10159
2020-08-05 19:25:57	1560	78.032	1.10159
2020-08-05 19:26:27	1590	78.042	1.20359
2020-08-05 19:26:57	1620	78.062	1.40759
2020-08-05 19:27:27	1650	78.071	1.49939
2020-08-05 19:27:57	1680	78.118	1.97878
2020-08-05 19:28:27	1710	78.128	2.08078
2020-08-05 19:28:57	1740	78.118	1.97878
2020-08-05 19:29:27	1770	78.158	2.38678
2020-08-05 19:29:57	1800	78.207	2.88658
2020-08-05 19:30:27	1830	78.187	2.68258
2020-08-05 19:30:57	1860	78.187	2.68258
2020-08-05 19:31:27	1890	78.227	3.09058
2020-08-05 19:31:57	1920	78.266	3.48837
2020-08-05 19:32:27	1950	78.283	3.66177
2020-08-05 19:32:57	1980	78.283	3.66177
2020-08-05 19:33:27	2010	78.343	4.27377
2020-08-05 19:33:57	2040	78.333	4.17177
2020-08-05 19:34:27	2070	78.333	4.17177
2020-08-05 19:34:57	2100	78.382	4.67156
2020-08-05 19:35:27	2130	78.402	4.87556
2020-08-05 19:35:57	2160	78.412	4.97756
2020-08-05 19:36:27	2190	78.461	5.47736
2020-08-05 19:36:57	2220	78.451	5.37536
2020-08-05 19:37:27	2250	78.491	5.78335
2020-08-05 19:37:57	2280	78.491	5.78335
2020-08-05 19:38:27	2310	78.52	6.07915
2020-08-05 19:38:57	2340	78.52	6.07915
2020-08-05 19:39:27	2370	78.54	6.28315
2020-08-05 19:39:57	2400	78.619	7.08894
2020-08-05 19:40:27	2430	78.58	6.69115
2020-08-05 19:40:57	2460	78.606	6.95634
2020-08-05 19:41:27	2490	78.606	6.95634
2020-08-05 19:41:57	2520	78.676	7.67034
2020-08-05 19:42:27	2550	78.695	7.86414
2020-08-05 19:42:57	2580	78.735	8.27213
2020-08-05 19:43:27	2610	78.725	8.17013
2020-08-05 19:43:57	2640	78.755	8.47613
2020-08-05 19:44:27	2670	78.752	8.44553
2020-08-05 19:44:57	2700	78.801	8.94533
2020-08-05 19:45:27	2730	78.791	8.84333
2020-08-05 19:45:57	2760	78.801	8.94533
2020-08-05 19:46:27	2790	78.87	9.64912
2020-08-05 19:46:57	2820	78.861	9.55732
2020-08-05 19:47:27	2850	78.9	9.95512
2020-08-05 19:47:57	2880	78.897	9.92452
2020-08-05 19:48:27	2910	78.917	10.1285
2020-08-05 19:48:57	2940	78.976	10.7303
2020-08-05 19:49:27	2970	78.967	10.6385
2020-08-05 19:49:57	3000	78.986	10.8323
2020-08-05 19:50:27	3030	79.046	11.4443
2020-08-05 19:50:57	3060	79.046	11.4443
2020-08-05 19:51:27	3090	79.063	11.6177
2020-08-05 19:51:57	3120	79.122	12.2195
2020-08-05 19:52:27	3150	79.102	12.0155
2020-08-05 19:52:57	3180	79.152	12.5255
2020-08-05 19:53:27	3210	79.132	12.3215
2020-08-05 19:53:57	3240	79.161	12.6173
2020-08-05 19:54:27	3270	79.221	13.2293
2020-08-05 19:54:57	3300	79.211	13.1273
2020-08-05 19:55:27	3330	79.228	13.3007
2020-08-05 19:55:57	3360	79.277	13.8005
2020-08-05 19:56:27	3390	79.257	13.5965
2020-08-05 19:56:57	3420	79.297	14.0045
2020-08-05 19:57:27	3450	79.346	14.5043
2020-08-05 19:57:57	3480	79.366	14.7083
2020-08-05 19:58:27	3510	79.366	14.7083
2020-08-05 19:58:57	3540	79.413	15.1877
2020-08-05 19:59:27	3570	79.452	15.5855
2020-08-05 19:59:57	3600	79.423	15.2897
2020-08-05 20:00:27	3630	79.472	15.7895
2020-08-05 20:00:57	3660	79.502	16.0955
2020-08-05 20:01:27	3690	79.502	16.0955
2020-08-05 20:01:57	3720	79.531	16.3913
2020-08-05 20:02:27	3750	79.558	16.6667
2020-08-05 20:02:57	3780	79.568	16.7687
2020-08-05 20:03:27	3810	79.588	16.9727
2020-08-05 20:03:57	3840	79.637	17.4725
2020-08-05 20:04:27	3870	79.647	17.5745
2020-08-05 20:04:57	3900	79.647	17.5745
2020-08-05 20:05:27	3930	79.694	18.0539
2020-08-05 20:05:57	3960	79.714	18.2579
2020-08-05 20:06:27	3990	79.733	18.4517
2020-08-05 20:06:57	4020	79.733	18.4517
2020-08-05 20:07:27	4050	79.803	19.1656
2020-08-05 20:07:57	4080	79.803	19.1656
2020-08-05 20:08:27	4110	79.793	19.0636
2020-08-05 20:08:57	4140	79.879	19.9408
2020-08-05 20:09:27	4170	79.899	20.1448
2020-08-05 20:09:57	4200	79.899	20.1448
2020-08-05 20:10:27	4230	79.899	20.1448
2020-08-05 20:10:57	4260	79.918	20.3386
2020-08-05 20:11:27	4290	79.988	21.0526
2020-08-05 20:11:57	4320	80.017	21.3484
2020-08-05 20:12:27	4350	79.985	21.022
2020-08-05 20:12:57	4380	80.005	21.226
2020-08-05 20:13:27	4410	80.084	22.0318
2020-08-05 20:13:57	4440	80.064	21.8278
2020-08-05 20:14:27	4470	80.084	22.0318
2020-08-05 20:14:57	4500	80.084	22.0318
2020-08-05 20:15:27	4530	80.143	22.6336
2020-08-05 20:15:57	4560	80.18	23.011
2020-08-05 20:16:27	4590	80.2	23.215
2020-08-05 20:16:57	4620	80.21	23.317
2020-08-05 20:17:27	4650	80.21	23.317
2020-08-05 20:17:57	4680	80.239	23.6128
2020-08-05 20:18:27	4710	80.318	24.4186
2020-08-05 20:18:57	4740	80.328	24.5206
2020-08-05 20:19:27	4770	80.355	24.796
2020-08-05 20:19:57	4800	80.316	24.3982
2020-08-05 20:20:27	4830	80.355	24.796
2020-08-05 20:20:57	4860	80.414	25.3978
2020-08-05 20:21:27	4890	80.424	25.4998
2020-08-05 20:21:57	4920	80.454	25.8058
2020-08-05 20:22:27	4950	80.431	25.5712
2020-08-05 20:22:57	4980	80.461	25.8772
2020-08-05 20:23:27	5010	80.481	26.0812
2020-08-05 20:23:57	5040	80.54	26.683
2020-08-05 20:24:27	5070	80.55	26.785
2020-08-05 20:24:57	5100	80.56	26.887
2020-08-05 20:25:27	5130	80.58	27.091
2020-08-05 20:25:57	5160	80.607	27.3664
2020-08-05 20:26:27	5190	80.656	27.8662
2020-08-05 20:26:57	5220	80.696	28.2742
2020-08-05 20:27:27	5250	80.676	28.0702
2020-08-05 20:27:57	5280	80.696	28.2742
2020-08-05 20:28:27	5310	80.696	28.2742
2020-08-05 20:28:57	5340	80.752	28.8454
2020-08-05 20:29:27	5370	80.792	29.2534
2020-08-05 20:29:57	5400	80.821	29.5492
2020-08-05 20:30:27	5430	80.802	29.3554
2020-08-05 20:30:57	5460	80.831	29.6512
2020-08-05 20:31:27	5490	80.851	29.8552
2020-08-05 20:31:57	5520	80.908	30.4366
2020-08-05 20:32:27	5550	80.927	30.6304
2020-08-05 20:32:57	5580	80.967	31.0384
2020-08-05 20:33:27	5610	80.987	31.2424
2020-08-05 20:33:57	5640	80.996	31.3341
2020-08-05 20:34:27	5670	81.006	31.4361
2020-08-05 20:34:57	5700	81.023	31.6095
2020-08-05 20:35:27	5730	81.053	31.9155
2020-08-05 20:35:57	5760	81.093	32.3235
2020-08-05 20:36:27	5790	81.112	32.5173
2020-08-05 20:36:57	5820	81.152	32.9253
2020-08-05 20:37:27	5850	81.162	33.0273
2020-08-05 20:37:57	5880	81.159	32.9967
2020-08-05 20:38:27	5910	81.209	33.5067
2020-08-05 20:38:57	5940	81.248	33.9045
2020-08-05 20:39:27	5970	81.228	33.7005
2020-08-05 20:39:57	6000	81.238	33.8025
2020-08-05 20:40:27	6030	81.258	34.0065
2020-08-05 20:40:57	6060	81.307	34.5063
2020-08-05 20:41:27	6090	81.354	34.9857
2020-08-05 20:41:57	6120	81.364	35.0877
2020-08-05 20:42:27	6150	81.384	35.2917
2020-08-05 20:42:57	6180	81.433	35.7915
2020-08-05 20:43:27	6210	81.413	35.5875
2020-08-05 20:43:57	6240	81.423	35.6895
2020-08-05 20:44:27	6270	81.473	36.1995
2020-08-05 20:44:57	6300	81.49	36.3729
2020-08-05 20:45:27	6330	81.549	36.9747
2020-08-05 20:45:57	6360	81.549	36.9747
2020-08-05 20:46:27	6390	81.569	37.1787
2020-08-05 20:46:57	6420	81.598	37.4745
2020-08-05 20:47:27	6450	81.598	37.4745
2020-08-05 20:47:57	6480	81.668	38.1885
2020-08-05 20:48:27	6510	81.626	37.7601
2020-08-05 20:48:57	6540	81.655	38.0559
2020-08-05 20:49:27	6570	81.685	38.3619
2020-08-05 20:49:57	6600	81.705	38.5659
2020-08-05 20:50:27	6630	81.754	39.0657
2020-08-05 20:50:57	6660	81.734	38.8617
2020-08-05 20:51:27	6690	81.803	39.5655
2020-08-05 20:51:57	6720	81.83	39.8409
2020-08-05 20:52:27	6750	81.84	39.9429
2020-08-05 20:52:57	6780	81.83	39.8409
2020-08-05 20:53:27	6810	81.9	40.5549
2020-08-05 20:53:57	6840	81.939	40.9527
2020-08-05 20:54:27	6870	81.909	40.6467
2020-08-05 20:54:57	6900	81.929	40.8507
2020-08-05 20:55:27	6930	81.956	41.1261
2020-08-05 20:55:57	6960	82.015	41.7279
2020-08-05 20:56:27	6990	81.996	41.5341
2020-08-05 20:56:57	7020	82.025	41.8299
2020-08-05 20:57:27	7050	82.085	42.4419
2020-08-05 20:57:57	7080	82.095	42.5439
2020-08-05 20:58:27	7110	82.124	42.8397
2020-08-05 20:58:57	7140	82.154	43.1457
2020-08-05 20:59:27	7170	82.151	43.1151
2020-08-05 20:59:57	7200	82.171	43.3191
2020-08-05 21:00:27	7230	82.21	43.7169
2020-08-05 21:00:57	7260	82.21	43.7169
2020-08-05 21:01:27	7290	82.22	43.8188
2020-08-05 21:01:57	7320	82.25	44.1248
2020-08-05 21:02:27	7350	82.27	44.3288
2020-08-05 21:02:57	7380	82.307	44.7062
2020-08-05 21:03:27	7410	82.386	45.512
2020-08-05 21:03:57	7440	82.356	45.206
2020-08-05 21:04:27	7470	82.405	45.7058
2020-08-05 21:04:57	7500	82.415	45.8078
2020-08-05 21:05:27	7530	82.435	46.0118
2020-08-05 21:05:57	7560	82.475	46.4198
2020-08-05 21:06:27	7590	82.512	46.7972
2020-08-05 21:06:57	7620	82.512	46.7972
2020-08-05 21:07:27	7650	82.512	46.7972
2020-08-05 21:07:57	7680	82.521	46.889
2020-08-05 21:08:27	7710	82.541	47.093
2020-08-05 21:08:57	7740	82.61	47.7968
2020-08-05 21:09:27	7770	82.591	47.603
2020-08-05 21:09:57	7800	82.677	48.4802
2020-08-05 21:10:27	7830	82.657	48.2762
2020-08-05 21:10:57	7860	82.716	48.878
2020-08-05 21:11:27	7890	82.716	48.878
2020-08-05 21:11:57	7920	82.726	48.98
2020-08-05 21:12:27	7950	82.736	49.082
2020-08-05 21:12:57	7980	82.753	49.2554
2020-08-05 21:13:27	8010	82.773	49.4594
2020-08-05 21:13:57	8040	82.793	49.6634
2020-08-05 21:14:27	8070	82.852	50.2652
2020-08-05 21:14:57	8100	82.842	50.1632
2020-08-05 21:15:27	8130	82.882	50.5712
2020-08-05 21:15:57	8160	82.899	50.7446
2020-08-05 21:16:27	8190	82.948	51.2444
2020-08-05 21:16:57	8220	82.988	51.6524
2020-08-05 21:17:27	8250	82.998	51.7544
2020-08-05 21:17:57	8280	83.018	51.9584
2020-08-05 21:18:27	8310	83.027	52.0502
2020-08-05 21:18:57	8340	83.035	52.1318
2020-08-05 21:19:27	8370	83.114	52.9376
2020-08-05 21:19:57	8400	83.114	52.9376
2020-08-05 21:20:27	8430	83.104	52.8356
2020-08-05 21:20:57	8460	83.124	53.0396
2020-08-05 21:21:27	8490	83.143	53.2334
2020-08-05 21:21:57	8520	83.232	54.1412
2020-08-05 21:22:27	8550	83.2	53.8148
2020-08-05 21:22:57	8580	83.22	54.0188
2020-08-05 21:23:27	8610	83.269	54.5186
2020-08-05 21:23:57	8640	83.319	55.0286
2020-08-05 21:24:27	8670	83.299	54.8246
2020-08-05 21:24:57	8700	83.329	55.1306
2020-08-05 21:25:27	8730	83.336	55.202
2020-08-05 21:25:57	8760	83.395	55.8038
2020-08-05 21:26:27	8790	83.385	55.7018
		82.753	0	G	Intercanopy	15	15	0.698211	20.2683	0.01	5	3.81	0.0103764	0.0783111
2020-08-06 15:58:27	0	82.753	0
2020-08-06 15:58:57	30	82.734	-0.193798
2020-08-06 15:59:27	60	82.852	1.00979
2020-08-06 15:59:57	90	82.763	0.101999
2020-08-06 16:00:27	120	82.793	0.407997
2020-08-06 16:00:57	150	82.793	0.407997
2020-08-06 16:01:27	180	82.793	0.407997
2020-08-06 16:01:57	210	82.833	0.815993
2020-08-06 16:02:27	240	82.842	0.907793
2020-08-06 16:02:57	270	82.842	0.907793
2020-08-06 16:03:27	300	82.862	1.11179
2020-08-06 16:03:57	330	82.892	1.41779
2020-08-06 16:04:27	360	82.922	1.72379
2020-08-06 16:04:57	390	82.915	1.65239
2020-08-06 16:05:27	420	83.044	2.96818
2020-08-06 16:05:57	450	82.945	1.95838
2020-08-06 16:06:27	480	82.994	2.45818
2020-08-06 16:06:57	510	82.994	2.45818
2020-08-06 16:07:27	540	82.984	2.35618
2020-08-06 16:07:57	570	83.014	2.66218
2020-08-06 16:08:27	600	83.014	2.66218
2020-08-06 16:08:57	630	83.044	2.96818
2020-08-06 16:09:27	660	83.182	4.37576
2020-08-06 16:09:57	690	83.073	3.26397
2020-08-06 16:10:27	720	83.113	3.67197
2020-08-06 16:10:57	750	83.123	3.77397
2020-08-06 16:11:27	780	83.222	4.78376
2020-08-06 16:11:57	810	83.113	3.67197
2020-08-06 16:12:27	840	83.133	3.87597
2020-08-06 16:12:57	870	83.152	4.06977
2020-08-06 16:13:27	900	83.182	4.37576
2020-08-06 16:13:57	930	83.172	4.27377
2020-08-06 16:14:27	960	83.212	4.68176
2020-08-06 16:14:57	990	83.252	5.08976
2020-08-06 16:15:27	1020	83.212	4.68176
2020-08-06 16:15:57	1050	83.261	5.18156
2020-08-06 16:16:27	1080	83.258	5.15096
2020-08-06 16:16:57	1110	83.357	6.16075
2020-08-06 16:17:27	1140	83.298	5.55896
2020-08-06 16:17:57	1170	83.288	5.45696
2020-08-06 16:18:27	1200	83.347	6.05875
2020-08-06 16:18:57	1230	83.347	6.05875
2020-08-06 16:19:27	1260	83.338	5.96695
2020-08-06 16:19:57	1290	83.387	6.46675
2020-08-06 16:20:27	1320	83.387	6.46675
2020-08-06 16:20:57	1350	83.377	6.36475
2020-08-06 16:21:27	1380	83.417	6.77275
2020-08-06 16:21:57	1410	83.417	6.77275
2020-08-06 16:22:27	1440	83.427	6.87475
2020-08-06 16:22:57	1470	83.486	7.47654
2020-08-06 16:23:27	1500	83.496	7.57854
2020-08-06 16:23:57	1530	83.529	7.91514
2020-08-06 16:24:27	1560	83.509	7.71114
2020-08-06 16:24:57	1590	83.539	8.01714
2020-08-06 16:25:27	1620	83.677	9.42472
2020-08-06 16:25:57	1650	83.568	8.31293
2020-08-06 16:26:27	1680	83.677	9.42472
2020-08-06 16:26:57	1710	83.608	8.72093
2020-08-06 16:27:27	1740	83.707	9.73072
2020-08-06 16:27:57	1770	83.628	8.92493
2020-08-06 16:28:27	1800	83.641	9.05753
2020-08-06 16:28:57	1830	83.69	9.55732
2020-08-06 16:29:27	1860	83.68	9.45532
2020-08-06 16:29:57	1890	83.68	9.45532
2020-08-06 16:30:27	1920	83.72	9.86332
2020-08-06 16:30:57	1950	83.72	9.86332
2020-08-06 16:31:27	1980	83.75	10.1693
2020-08-06 16:31:57	2010	83.77	10.3733
2020-08-06 16:32:27	2040	83.789	10.5671
2020-08-06 16:32:57	2070	83.789	10.5671
2020-08-06 16:33:27	2100	83.819	10.8731
2020-08-06 16:33:57	2130	83.799	10.6691
2020-08-06 16:34:27	2160	83.822	10.9037
2020-08-06 16:34:57	2190	83.869	11.3831
2020-08-06 16:35:27	2220	83.842	11.1077
2020-08-06 16:35:57	2250	83.879	11.4851
		78.92	0	G	Intercanopy	15	10	0.698211	20.2683	0.01	5	3.81	0.0122151	0.0921882
2020-08-06 21:11:27	0	78.92	0
2020-08-06 21:11:57	30	78.87	-0.509996
2020-08-06 21:12:27	60	78.851	-0.703794
2020-08-06 21:12:57	90	78.821	-1.00979
2020-08-06 21:13:27	120	78.789	-1.33619
2020-08-06 21:13:57	150	78.779	-1.43819
2020-08-06 21:14:27	180	78.762	-1.61159
2020-08-06 21:14:57	210	78.742	-1.81559
2020-08-06 21:15:27	240	78.713	-2.11138
2020-08-06 21:15:57	270	78.713	-2.11138
2020-08-06 21:16:27	300	78.703	-2.21338
2020-08-06 21:16:57	330	78.693	-2.31538
2020-08-06 21:17:27	360	78.673	-2.51938
2020-08-06 21:17:57	390	78.673	-2.51938
2020-08-06 21:18:27	420	78.663	-2.62138
2020-08-06 21:18:57	450	78.646	-2.79478
2020-08-06 21:19:27	480	78.636	-2.89678
2020-08-06 21:19:57	510	78.636	-2.89678
2020-08-06 21:20:27	540	78.636	-2.89678
2020-08-06 21:20:57	570	78.616	-3.10078
2020-08-06 21:21:27	600	78.597	-3.29457
2020-08-06 21:21:57	630	78.589	-3.37617
2020-08-06 21:22:27	660	78.589	-3.37617
2020-08-06 21:22:57	690	78.579	-3.47817
2020-08-06 21:23:27	720	78.569	-3.58017
2020-08-06 21:23:57	750	78.569	-3.58017
2020-08-06 21:24:27	780	78.562	-3.65157
2020-08-06 21:24:57	810	78.552	-3.75357
2020-08-06 21:25:27	840	78.532	-3.95757
2020-08-06 21:25:57	870	78.523	-4.04937
2020-08-06 21:26:27	900	78.523	-4.04937
2020-08-06 21:26:57	930	78.523	-4.04937
2020-08-06 21:27:27	960	78.523	-4.04937
2020-08-06 21:27:57	990	78.505	-4.23297
2020-08-06 21:28:27	1020	78.495	-4.33497
2020-08-06 21:28:57	1050	78.505	-4.23297
2020-08-06 21:29:27	1080	78.476	-4.52876
2020-08-06 21:29:57	1110	78.476	-4.52876
2020-08-06 21:30:27	1140	78.476	-4.52876
2020-08-06 21:30:57	1170	78.476	-4.52876
2020-08-06 21:31:27	1200	78.466	-4.63076
2020-08-06 21:31:57	1230	78.468	-4.61036
2020-08-06 21:32:27	1260	78.468	-4.61036
2020-08-06 21:32:57	1290	78.458	-4.71236
2020-08-06 21:33:27	1320	78.448	-4.81436
2020-08-06 21:33:57	1350	78.448	-4.81436
2020-08-06 21:34:27	1380	78.439	-4.90616
2020-08-06 21:34:57	1410	78.419	-5.11016
2020-08-06 21:35:27	1440	78.419	-5.11016
2020-08-06 21:35:57	1470	78.421	-5.08976
2020-08-06 21:36:27	1500	78.421	-5.08976
2020-08-06 21:36:57	1530	78.411	-5.19176
2020-08-06 21:37:27	1560	78.421	-5.08976
2020-08-06 21:37:57	1590	78.411	-5.19176
2020-08-06 21:38:27	1620	78.402	-5.28356
2020-08-06 21:38:57	1650	78.392	-5.38556
2020-08-06 21:39:27	1680	78.392	-5.38556
2020-08-06 21:39:57	1710	78.382	-5.48756
2020-08-06 21:40:27	1740	78.372	-5.58956
2020-08-06 21:40:57	1770	78.382	-5.48756
2020-08-06 21:41:27	1800	78.372	-5.58956
2020-08-06 21:41:57	1830	78.362	-5.69155
2020-08-06 21:42:27	1860	78.362	-5.69155
2020-08-06 21:42:57	1890	78.352	-5.79355
2020-08-06 21:43:27	1920	78.35	-5.81395
2020-08-06 21:43:57	1950	78.35	-5.81395
2020-08-06 21:44:27	1980	78.33	-6.01795
2020-08-06 21:44:57	2010	78.34	-5.91595
2020-08-06 21:45:27	2040	78.34	-5.91595
2020-08-06 21:45:57	2070	78.33	-6.01795
2020-08-06 21:46:27	2100	78.33	-6.01795
2020-08-06 21:46:57	2130	78.33	-6.01795
2020-08-06 21:47:27	2160	78.328	-6.03835
2020-08-06 21:47:57	2190	78.318	-6.14035
2020-08-06 21:48:27	2220	78.318	-6.14035
2020-08-06 21:48:57	2250	78.318	-6.14035
2020-08-06 21:49:27	2280	78.308	-6.24235
2020-08-06 21:49:57	2310	78.296	-6.36475
2020-08-06 21:50:27	2340	78.286	-6.46675
2020-08-06 21:50:57	2370	78.286	-6.46675
2020-08-06 21:51:27	2400	78.286	-6.46675
2020-08-06 21:51:57	2430	78.286	-6.46675
2020-08-06 21:52:27	2460	78.274	-6.58915
2020-08-06 21:52:57	2490	78.274	-6.58915
2020-08-06 21:53:27	2520	78.264	-6.69115
2020-08-06 21:53:57	2550	78.274	-6.58915
2020-08-06 21:54:27	2580	78.271	-6.61975
2020-08-06 21:54:57	2610	78.271	-6.61975
2020-08-06 21:55:27	2640	78.252	-6.81355
2020-08-06 21:55:57	2670	78.261	-6.72175
2020-08-06 21:56:27	2700	78.261	-6.72175
2020-08-06 21:56:57	2730	78.242	-6.91554
2020-08-06 21:57:27	2760	78.239	-6.94614
2020-08-06 21:57:57	2790	78.249	-6.84415
2020-08-06 21:58:27	2820	78.23	-7.03794
2020-08-06 21:58:57	2850	78.23	-7.03794
2020-08-06 21:59:27	2880	78.23	-7.03794
2020-08-06 21:59:57	2910	78.227	-7.06854
2020-08-06 22:00:27	2940	78.227	-7.06854
2020-08-06 22:00:57	2970	78.217	-7.17054
2020-08-06 22:01:27	3000	78.207	-7.27254
2020-08-06 22:01:57	3030	78.207	-7.27254
2020-08-06 22:02:27	3060	78.205	-7.29294
2020-08-06 22:02:57	3090	78.195	-7.39494
2020-08-06 22:03:27	3120	78.195	-7.39494
2020-08-06 22:03:57	3150	78.195	-7.39494
2020-08-06 22:04:27	3180	78.195	-7.39494
2020-08-06 22:04:57	3210	78.183	-7.51734
2020-08-06 22:05:27	3240	78.183	-7.51734
2020-08-06 22:05:57	3270	78.163	-7.72134
2020-08-06 22:06:27	3300	78.173	-7.61934
2020-08-06 22:06:57	3330	78.183	-7.51734
2020-08-06 22:07:27	3360	78.171	-7.63974
2020-08-06 22:07:57	3390	78.171	-7.63974
2020-08-06 22:08:27	3420	78.151	-7.84374
2020-08-06 22:08:57	3450	78.171	-7.63974
2020-08-06 22:09:27	3480	78.161	-7.74174
2020-08-06 22:09:57	3510	78.161	-7.74174
2020-08-06 22:10:27	3540	78.168	-7.67034
2020-08-06 22:10:57	3570	78.149	-7.86414
2020-08-06 22:11:27	3600	78.149	-7.86414
2020-08-06 22:11:57	3630	78.139	-7.96614
2020-08-06 22:12:27	3660	78.129	-8.06814
2020-08-06 22:12:57	3690	78.137	-7.98654
2020-08-06 22:13:27	3720	78.137	-7.98654
2020-08-06 22:13:57	3750	78.137	-7.98654
2020-08-06 22:14:27	3780	78.127	-8.08854
2020-08-06 22:14:57	3810	78.137	-7.98654
2020-08-06 22:15:27	3840	78.127	-8.08854
2020-08-06 22:15:57	3870	78.115	-8.21093
2020-08-06 22:16:27	3900	78.124	-8.11914
2020-08-06 22:16:57	3930	78.115	-8.21093
2020-08-06 22:17:27	3960	78.105	-8.31293
2020-08-06 22:17:57	3990	78.102	-8.34353
2020-08-06 22:18:27	4020	78.102	-8.34353
2020-08-06 22:18:57	4050	78.092	-8.44553
2020-08-06 22:19:27	4080	78.102	-8.34353
2020-08-06 22:19:57	4110	78.092	-8.44553
2020-08-06 22:20:27	4140	78.1	-8.36393
2020-08-06 22:20:57	4170	78.09	-8.46593
2020-08-06 22:21:27	4200	78.08	-8.56793
2020-08-06 22:21:57	4230	78.08	-8.56793
2020-08-06 22:22:27	4260	78.078	-8.58833
2020-08-06 22:22:57	4290	78.078	-8.58833
2020-08-06 22:23:27	4320	78.068	-8.69033
2020-08-06 22:23:57	4350	78.068	-8.69033
2020-08-06 22:24:27	4380	78.066	-8.71073
2020-08-06 22:24:57	4410	78.056	-8.81273
2020-08-06 22:25:27	4440	78.056	-8.81273
2020-08-06 22:25:57	4470	78.056	-8.81273
2020-08-06 22:26:27	4500	78.054	-8.83313
2020-08-06 22:26:57	4530	78.044	-8.93513
2020-08-06 22:27:27	4560	78.044	-8.93513
2020-08-06 22:27:57	4590	78.044	-8.93513
2020-08-06 22:28:27	4620	78.044	-8.93513
2020-08-06 22:28:57	4650	78.041	-8.96573
2020-08-06 22:29:27	4680	78.041	-8.96573
2020-08-06 22:29:57	4710	78.041	-8.96573
2020-08-06 22:30:27	4740	78.041	-8.96573
2020-08-06 22:30:57	4770	78.032	-9.05753
2020-08-06 22:31:27	4800	78.029	-9.08813
2020-08-06 22:31:57	4830	78.029	-9.08813
2020-08-06 22:32:27	4860	78.019	-9.19013
2020-08-06 22:32:57	4890	78.019	-9.19013
2020-08-06 22:33:27	4920	78.019	-9.19013
2020-08-06 22:33:57	4950	78.019	-9.19013
2020-08-06 22:34:27	4980	78.019	-9.19013
2020-08-06 22:34:57	5010	78.019	-9.19013
2020-08-06 22:35:27	5040	78.01	-9.28193
2020-08-06 22:35:57	5070	77.99	-9.48592
2020-08-06 22:36:27	5100	78	-9.38392
2020-08-06 22:36:57	5130	78.019	-9.19013
2020-08-06 22:37:27	5160	78.019	-9.19013
2020-08-06 22:37:57	5190	78.019	-9.19013
2020-08-06 22:38:27	5220	78.01	-9.28193
2020-08-06 22:38:57	5250	78.01	-9.28193
2020-08-06 22:39:27	5280	78.019	-9.19013
2020-08-06 22:39:57	5310	78.01	-9.28193
2020-08-06 22:40:27	5340	78	-9.38392
2020-08-06 22:40:57	5370	78	-9.38392
2020-08-06 22:41:27	5400	77.997	-9.41452
2020-08-06 22:41:57	5430	77.997	-9.41452
2020-08-06 22:42:27	5460	77.987	-9.51652
2020-08-06 22:42:57	5490	77.987	-9.51652
2020-08-06 22:43:27	5520	77.978	-9.60832
2020-08-06 22:43:57	5550	77.987	-9.51652
2020-08-06 22:44:27	5580	77.987	-9.51652
2020-08-06 22:44:57	5610	77.978	-9.60832
2020-08-06 22:45:27	5640	77.968	-9.71032
2020-08-06 22:45:57	5670	77.978	-9.60832
2020-08-06 22:46:27	5700	77.968	-9.71032
2020-08-06 22:46:57	5730	77.968	-9.71032
2020-08-06 22:47:27	5760	77.968	-9.71032
2020-08-06 22:47:57	5790	77.958	-9.81232
2020-08-06 22:48:27	5820	77.958	-9.81232
2020-08-06 22:48:57	5850	77.968	-9.71032
2020-08-06 22:49:27	5880	77.958	-9.81232
2020-08-06 22:49:57	5910	77.948	-9.91432
2020-08-06 22:50:27	5940	77.946	-9.93472
2020-08-06 22:50:57	5970	77.946	-9.93472
2020-08-06 22:51:27	6000	77.946	-9.93472
2020-08-06 22:51:57	6030	77.946	-9.93472
2020-08-06 22:52:27	6060	77.936	-10.0367
2020-08-06 22:52:57	6090	77.946	-9.93472
2020-08-06 22:53:27	6120	77.946	-9.93472
2020-08-06 22:53:57	6150	77.936	-10.0367
2020-08-06 22:54:27	6180	77.926	-10.1387
2020-08-06 22:54:57	6210	77.936	-10.0367
2020-08-06 22:55:27	6240	77.936	-10.0367
2020-08-06 22:55:57	6270	77.936	-10.0367
2020-08-06 22:56:27	6300	77.936	-10.0367
2020-08-06 22:56:57	6330	77.936	-10.0367
2020-08-06 22:57:27	6360	77.926	-10.1387
2020-08-06 22:57:57	6390	77.916	-10.2407
2020-08-06 22:58:27	6420	77.906	-10.3427
2020-08-06 22:58:57	6450	77.916	-10.2407
2020-08-06 22:59:27	6480	77.916	-10.2407
2020-08-06 22:59:57	6510	77.916	-10.2407
2020-08-06 23:00:27	6540	77.906	-10.3427
2020-08-06 23:00:57	6570	77.906	-10.3427
2020-08-06 23:01:27	6600	77.906	-10.3427
2020-08-06 23:01:57	6630	77.916	-10.2407
2020-08-06 23:02:27	6660	77.906	-10.3427
2020-08-06 23:02:57	6690	77.906	-10.3427
2020-08-06 23:03:27	6720	77.906	-10.3427
2020-08-06 23:03:57	6750	77.897	-10.4345
2020-08-06 23:04:27	6780	77.887	-10.5365
2020-08-06 23:04:57	6810	77.897	-10.4345
2020-08-06 23:05:27	6840	77.897	-10.4345
2020-08-06 23:05:57	6870	77.897	-10.4345
2020-08-06 23:06:27	6900	77.897	-10.4345
2020-08-06 23:06:57	6930	77.887	-10.5365
2020-08-06 23:07:27	6960	77.897	-10.4345
2020-08-06 23:07:57	6990	77.897	-10.4345
2020-08-06 23:08:27	7020	77.897	-10.4345
2020-08-06 23:08:57	7050	77.887	-10.5365
2020-08-06 23:09:27	7080	77.906	-10.3427
2020-08-06 23:09:57	7110	77.906	-10.3427
2020-08-06 23:10:27	7140	77.897	-10.4345
2020-08-06 23:10:57	7170	77.887	-10.5365
2020-08-06 23:11:27	7200	77.897	-10.4345
2020-08-06 23:11:57	7230	77.897	-10.4345
2020-08-06 23:12:27	7260	77.887	-10.5365
2020-08-06 23:12:57	7290	77.877	-10.6385
2020-08-06 23:13:27	7320	77.877	-10.6385
2020-08-06 23:13:57	7350	77.877	-10.6385
2020-08-06 23:14:27	7380	77.887	-10.5365
2020-08-06 23:14:57	7410	77.867	-10.7405
2020-08-06 23:15:27	7440	77.877	-10.6385
2020-08-06 23:15:57	7470	77.867	-10.7405
2020-08-06 23:16:27	7500	77.877	-10.6385
2020-08-06 23:16:57	7530	77.877	-10.6385
2020-08-06 23:17:27	7560	77.867	-10.7405
2020-08-06 23:17:57	7590	77.857	-10.8425
2020-08-06 23:18:27	7620	77.867	-10.7405
2020-08-06 23:18:57	7650	77.867	-10.7405
2020-08-06 23:19:27	7680	77.857	-10.8425
2020-08-06 23:19:57	7710	77.857	-10.8425
2020-08-06 23:20:27	7740	77.857	-10.8425
2020-08-06 23:20:57	7770	77.857	-10.8425
2020-08-06 23:21:27	7800	77.857	-10.8425
2020-08-06 23:21:57	7830	77.847	-10.9445
2020-08-06 23:22:27	7860	77.847	-10.9445
2020-08-06 23:22:57	7890	77.847	-10.9445
2020-08-06 23:23:27	7920	77.857	-10.8425
2020-08-06 23:23:57	7950	77.857	-10.8425
2020-08-06 23:24:27	7980	77.847	-10.9445
2020-08-06 23:24:57	8010	77.847	-10.9445
2020-08-06 23:25:27	8040	77.847	-10.9445
2020-08-06 23:25:57	8070	77.847	-10.9445
2020-08-06 23:26:27	8100	77.847	-10.9445
2020-08-06 23:26:57	8130	77.837	-11.0465
2020-08-06 23:27:27	8160	77.837	-11.0465
2020-08-06 23:27:57	8190	77.837	-11.0465
2020-08-06 23:28:27	8220	77.837	-11.0465
2020-08-06 23:28:57	8250	77.847	-10.9445
2020-08-06 23:29:27	8280	77.837	-11.0465
2020-08-06 23:29:57	8310	77.828	-11.1383
2020-08-06 23:30:27	8340	77.808	-11.3423
2020-08-06 23:30:57	8370	77.828	-11.1383
2020-08-06 23:31:27	8400	77.818	-11.2403
2020-08-06 23:31:57	8430	77.815	-11.2709
2020-08-06 23:32:27	8460	77.815	-11.2709
2020-08-06 23:32:57	8490	77.815	-11.2709
2020-08-06 23:33:27	8520	77.815	-11.2709
2020-08-06 23:33:57	8550	77.806	-11.3627
2020-08-06 23:34:27	8580	77.815	-11.2709
2020-08-06 23:34:57	8610	77.806	-11.3627
2020-08-06 23:35:27	8640	77.796	-11.4647
2020-08-06 23:35:57	8670	77.815	-11.2709
2020-08-06 23:36:27	8700	77.796	-11.4647
2020-08-06 23:36:57	8730	77.786	-11.5667
2020-08-06 23:37:27	8760	77.796	-11.4647
2020-08-06 23:37:57	8790	77.806	-11.3627
2020-08-06 23:38:27	8820	77.796	-11.4647
2020-08-06 23:38:57	8850	77.784	-11.5871
2020-08-06 23:39:27	8880	77.803	-11.3933
2020-08-06 23:39:57	8910	77.793	-11.4953
2020-08-06 23:40:27	8940	77.793	-11.4953
2020-08-06 23:40:57	8970	77.793	-11.4953
2020-08-06 23:41:27	9000	77.793	-11.4953
2020-08-06 23:41:57	9030	77.793	-11.4953
2020-08-06 23:42:27	9060	77.784	-11.5871
2020-08-06 23:42:57	9090	77.784	-11.5871
2020-08-06 23:43:27	9120	77.774	-11.6891
2020-08-06 23:43:57	9150	77.784	-11.5871
2020-08-06 23:44:27	9180	77.774	-11.6891
2020-08-06 23:44:57	9210	77.793	-11.4953
2020-08-06 23:45:27	9240	77.784	-11.5871
2020-08-06 23:45:57	9270	77.781	-11.6177
2020-08-06 23:46:27	9300	77.781	-11.6177
2020-08-06 23:46:57	9330	77.771	-11.7197
2020-08-06 23:47:27	9360	77.781	-11.6177
2020-08-06 23:47:57	9390	77.771	-11.7197
2020-08-06 23:48:27	9420	77.771	-11.7197
2020-08-06 23:48:57	9450	77.771	-11.7197
2020-08-06 23:49:27	9480	77.781	-11.6177
2020-08-06 23:49:57	9510	77.771	-11.7197
2020-08-06 23:50:27	9540	77.771	-11.7197
2020-08-06 23:50:57	9570	77.771	-11.7197
2020-08-06 23:51:27	9600	77.771	-11.7197
2020-08-06 23:51:57	9630	77.771	-11.7197
2020-08-06 23:52:27	9660	77.771	-11.7197
2020-08-06 23:52:57	9690	77.762	-11.8115
2020-08-06 23:53:27	9720	77.762	-11.8115
2020-08-06 23:53:57	9750	77.752	-11.9135
2020-08-06 23:54:27	9780	77.752	-11.9135
2020-08-06 23:54:57	9810	77.759	-11.8421
2020-08-06 23:55:27	9840	77.749	-11.9441
2020-08-06 23:55:57	9870	77.759	-11.8421
2020-08-06 23:56:27	9900	77.759	-11.8421
2020-08-06 23:56:57	9930	77.759	-11.8421
2020-08-06 23:57:27	9960	77.759	-11.8421
2020-08-06 23:57:57	9990	77.749	-11.9441
2020-08-06 23:58:27	10020	77.749	-11.9441
2020-08-06 23:58:57	10050	77.749	-11.9441
2020-08-06 23:59:27	10080	77.759	-11.8421
2020-08-06 23:59:57	10110	77.749	-11.9441
2020-08-07 00:00:27	10140	77.749	-11.9441
2020-08-07 00:00:57	10170	77.749	-11.9441
2020-08-07 00:01:27	10200	77.74	-12.0359
2020-08-07 00:01:57	10230	77.737	-12.0665
2020-08-07 00:02:27	10260	77.737	-12.0665
2020-08-07 00:02:57	10290	77.737	-12.0665
2020-08-07 00:03:27	10320	77.727	-12.1685
2020-08-07 00:03:57	10350	77.727	-12.1685
2020-08-07 00:04:27	10380	77.737	-12.0665
2020-08-07 00:04:57	10410	77.727	-12.1685
2020-08-07 00:05:27	10440	77.737	-12.0665
2020-08-07 00:05:57	10470	77.737	-12.0665
2020-08-07 00:06:27	10500	77.725	-12.1889
2020-08-07 00:06:57	10530	77.715	-12.2909
2020-08-07 00:07:27	10560	77.725	-12.1889
2020-08-07 00:07:57	10590	77.725	-12.1889
2020-08-07 00:08:27	10620	77.725	-12.1889
2020-08-07 00:08:57	10650	77.735	-12.0869
2020-08-07 00:09:27	10680	77.725	-12.1889
2020-08-07 00:09:57	10710	77.725	-12.1889
2020-08-07 00:10:27	10740	77.713	-12.3113
2020-08-07 00:10:57	10770	77.723	-12.2093
2020-08-07 00:11:27	10800	77.723	-12.2093
2020-08-07 00:11:57	10830	77.713	-12.3113
2020-08-07 00:12:27	10860	77.713	-12.3113
2020-08-07 00:12:57	10890	77.713	-12.3113
2020-08-07 00:13:27	10920	77.713	-12.3113
2020-08-07 00:13:57	10950	77.703	-12.4133
2020-08-07 00:14:27	10980	77.713	-12.3113
2020-08-07 00:14:57	11010	77.703	-12.4133
2020-08-07 00:15:27	11040	77.701	-12.4337
2020-08-07 00:15:57	11070	77.691	-12.5357
2020-08-07 00:16:27	11100	77.691	-12.5357
2020-08-07 00:16:57	11130	77.701	-12.4337
2020-08-07 00:17:27	11160	77.701	-12.4337
2020-08-07 00:17:57	11190	77.691	-12.5357
2020-08-07 00:18:27	11220	77.691	-12.5357
2020-08-07 00:18:57	11250	77.681	-12.6377
2020-08-07 00:19:27	11280	77.689	-12.5561
2020-08-07 00:19:57	11310	77.689	-12.5561
2020-08-07 00:20:27	11340	77.689	-12.5561
2020-08-07 00:20:57	11370	77.679	-12.6581
2020-08-07 00:21:27	11400	77.689	-12.5561
2020-08-07 00:21:57	11430	77.679	-12.6581
2020-08-07 00:22:27	11460	77.679	-12.6581
2020-08-07 00:22:57	11490	77.669	-12.7601
2020-08-07 00:23:27	11520	77.677	-12.6785
2020-08-07 00:23:57	11550	77.667	-12.7805
2020-08-07 00:24:27	11580	77.677	-12.6785
2020-08-07 00:24:57	11610	77.667	-12.7805
2020-08-07 00:25:27	11640	77.667	-12.7805
2020-08-07 00:25:57	11670	77.677	-12.6785
2020-08-07 00:26:27	11700	77.667	-12.7805
2020-08-07 00:26:57	11730	77.677	-12.6785
2020-08-07 00:27:27	11760	77.677	-12.6785
2020-08-07 00:27:57	11790	77.677	-12.6785
2020-08-07 00:28:27	11820	77.664	-12.8111
2020-08-07 00:28:57	11850	77.674	-12.7091
2020-08-07 00:29:27	11880	77.664	-12.8111
2020-08-07 00:29:57	11910	77.664	-12.8111
2020-08-07 00:30:27	11940	77.655	-12.9029
2020-08-07 00:30:57	11970	77.655	-12.9029
2020-08-07 00:31:27	12000	77.664	-12.8111
2020-08-07 00:31:57	12030	77.645	-13.0049
2020-08-07 00:32:27	12060	77.664	-12.8111
2020-08-07 00:32:57	12090	77.645	-13.0049
2020-08-07 00:33:27	12120	77.664	-12.8111
2020-08-07 00:33:57	12150	77.662	-12.8315
2020-08-07 00:34:27	12180	77.652	-12.9335
2020-08-07 00:34:57	12210	77.662	-12.8315
2020-08-07 00:35:27	12240	77.662	-12.8315
2020-08-07 00:35:57	12270	77.642	-13.0355
2020-08-07 00:36:27	12300	77.652	-12.9335
2020-08-07 00:36:57	12330	77.652	-12.9335
2020-08-07 00:37:27	12360	77.652	-12.9335
2020-08-07 00:37:57	12390	77.652	-12.9335
2020-08-07 00:38:27	12420	77.652	-12.9335
2020-08-07 00:38:57	12450	77.642	-13.0355
2020-08-07 00:39:27	12480	77.652	-12.9335
2020-08-07 00:39:57	12510	77.65	-12.9539
2020-08-07 00:40:27	12540	77.66	-12.8519
2020-08-07 00:40:57	12570	77.65	-12.9539
2020-08-07 00:41:27	12600	77.65	-12.9539
2020-08-07 00:41:57	12630	77.64	-13.0559
2020-08-07 00:42:27	12660	77.65	-12.9539
2020-08-07 00:42:57	12690	77.64	-13.0559
2020-08-07 00:43:27	12720	77.64	-13.0559
2020-08-07 00:43:57	12750	77.64	-13.0559
2020-08-07 00:44:27	12780	77.64	-13.0559
2020-08-07 00:44:57	12810	77.64	-13.0559
2020-08-07 00:45:27	12840	77.64	-13.0559
2020-08-07 00:45:57	12870	77.64	-13.0559
2020-08-07 00:46:27	12900	77.62	-13.2599
2020-08-07 00:46:57	12930	77.64	-13.0559
2020-08-07 00:47:27	12960	77.638	-13.0763
2020-08-07 00:47:57	12990	77.628	-13.1783
2020-08-07 00:48:27	13020	77.628	-13.1783
2020-08-07 00:48:57	13050	77.628	-13.1783
2020-08-07 00:49:27	13080	77.628	-13.1783
2020-08-07 00:49:57	13110	77.638	-13.0763
2020-08-07 00:50:27	13140	77.628	-13.1783
2020-08-07 00:50:57	13170	77.638	-13.0763
2020-08-07 00:51:27	13200	77.618	-13.2803
2020-08-07 00:51:57	13230	77.628	-13.1783
2020-08-07 00:52:27	13260	77.618	-13.2803
2020-08-07 00:52:57	13290	77.618	-13.2803
2020-08-07 00:53:27	13320	77.628	-13.1783
2020-08-07 00:53:57	13350	77.628	-13.1783
2020-08-07 00:54:27	13380	77.638	-13.0763
2020-08-07 00:54:57	13410	77.628	-13.1783
2020-08-07 00:55:27	13440	77.628	-13.1783
2020-08-07 00:55:57	13470	77.618	-13.2803
2020-08-07 00:56:27	13500	77.618	-13.2803
2020-08-07 00:56:57	13530	77.618	-13.2803
2020-08-07 00:57:27	13560	77.608	-13.3823
2020-08-07 00:57:57	13590	77.618	-13.2803
2020-08-07 00:58:27	13620	77.608	-13.3823
2020-08-07 00:58:57	13650	77.626	-13.1987
2020-08-07 00:59:27	13680	77.606	-13.4027
2020-08-07 00:59:57	13710	77.606	-13.4027
2020-08-07 01:00:27	13740	77.606	-13.4027
2020-08-07 01:00:57	13770	77.616	-13.3007
2020-08-07 01:01:27	13800	77.606	-13.4027
2020-08-07 01:01:57	13830	77.606	-13.4027
2020-08-07 01:02:27	13860	77.596	-13.5047
2020-08-07 01:02:57	13890	77.606	-13.4027
2020-08-07 01:03:27	13920	77.586	-13.6067
2020-08-07 01:03:57	13950	77.606	-13.4027
2020-08-07 01:04:27	13980	77.596	-13.5047
2020-08-07 01:04:57	14010	77.586	-13.6067
2020-08-07 01:05:27	14040	77.596	-13.5047
2020-08-07 01:05:57	14070	77.586	-13.6067
2020-08-07 01:06:27	14100	77.589	-13.5761
2020-08-07 01:06:57	14130	77.579	-13.6781
2020-08-07 01:07:27	14160	77.589	-13.5761
2020-08-07 01:07:57	14190	77.579	-13.6781
2020-08-07 01:08:27	14220	77.599	-13.4741
2020-08-07 01:08:57	14250	77.589	-13.5761
2020-08-07 01:09:27	14280	77.569	-13.7801
2020-08-07 01:09:57	14310	77.579	-13.6781
2020-08-07 01:10:27	14340	77.579	-13.6781
2020-08-07 01:10:57	14370	77.579	-13.6781
2020-08-07 01:11:27	14400	77.569	-13.7801
2020-08-07 01:11:57	14430	77.569	-13.7801
2020-08-07 01:12:27	14460	77.579	-13.6781
2020-08-07 01:12:57	14490	77.571	-13.7597
2020-08-07 01:13:27	14520	77.571	-13.7597
2020-08-07 01:13:57	14550	77.571	-13.7597
2020-08-07 01:14:27	14580	77.581	-13.6577
2020-08-07 01:14:57	14610	77.571	-13.7597
2020-08-07 01:15:27	14640	77.571	-13.7597
2020-08-07 01:15:57	14670	77.571	-13.7597
2020-08-07 01:16:27	14700	77.561	-13.8617
2020-08-07 01:16:57	14730	77.571	-13.7597
2020-08-07 01:17:27	14760	77.561	-13.8617
2020-08-07 01:17:57	14790	77.574	-13.7291
2020-08-07 01:18:27	14820	77.574	-13.7291
2020-08-07 01:18:57	14850	77.564	-13.8311
2020-08-07 01:19:27	14880	77.554	-13.9331
2020-08-07 01:19:57	14910	77.554	-13.9331
2020-08-07 01:20:27	14940	77.564	-13.8311
2020-08-07 01:20:57	14970	77.564	-13.8311
2020-08-07 01:21:27	15000	77.564	-13.8311
2020-08-07 01:21:57	15030	77.554	-13.9331
2020-08-07 01:22:27	15060	77.556	-13.9127
2020-08-07 01:22:57	15090	77.556	-13.9127
2020-08-07 01:23:27	15120	77.546	-14.0147
2020-08-07 01:23:57	15150	77.546	-14.0147
2020-08-07 01:24:27	15180	77.556	-13.9127
2020-08-07 01:24:57	15210	77.556	-13.9127
2020-08-07 01:25:27	15240	77.556	-13.9127
2020-08-07 01:25:57	15270	77.556	-13.9127
2020-08-07 01:26:27	15300	77.556	-13.9127
2020-08-07 01:26:57	15330	77.566	-13.8107
2020-08-07 01:27:27	15360	77.546	-14.0147
2020-08-07 01:27:57	15390	77.558	-13.8923
2020-08-07 01:28:27	15420	77.549	-13.9841
2020-08-07 01:28:57	15450	77.558	-13.8923
2020-08-07 01:29:27	15480	77.549	-13.9841
2020-08-07 01:29:57	15510	77.558	-13.8923
2020-08-07 01:30:27	15540	77.558	-13.8923
2020-08-07 01:30:57	15570	77.549	-13.9841
2020-08-07 01:31:27	15600	77.549	-13.9841
2020-08-07 01:31:57	15630	77.539	-14.0861
2020-08-07 01:32:27	15660	77.558	-13.8923
2020-08-07 01:32:57	15690	77.549	-13.9841
2020-08-07 01:33:27	15720	77.549	-13.9841
2020-08-07 01:33:57	15750	77.549	-13.9841
2020-08-07 01:34:27	15780	77.549	-13.9841
2020-08-07 01:34:57	15810	77.539	-14.0861
2020-08-07 01:35:27	15840	77.539	-14.0861
2020-08-07 01:35:57	15870	77.539	-14.0861
2020-08-07 01:36:27	15900	77.549	-13.9841
2020-08-07 01:36:57	15930	77.539	-14.0861
2020-08-07 01:37:27	15960	77.541	-14.0657
2020-08-07 01:37:57	15990	77.541	-14.0657
2020-08-07 01:38:27	16020	77.551	-13.9637
2020-08-07 01:38:57	16050	77.541	-14.0657
2020-08-07 01:39:27	16080	77.541	-14.0657
2020-08-07 01:39:57	16110	77.541	-14.0657
2020-08-07 01:40:27	16140	77.531	-14.1677
2020-08-07 01:40:57	16170	77.531	-14.1677
2020-08-07 01:41:27	16200	77.531	-14.1677
2020-08-07 01:41:57	16230	77.541	-14.0657
2020-08-07 01:42:27	16260	77.541	-14.0657
2020-08-07 01:42:57	16290	77.541	-14.0657
2020-08-07 01:43:27	16320	77.541	-14.0657
2020-08-07 01:43:57	16350	77.541	-14.0657
2020-08-07 01:44:27	16380	77.531	-14.1677
2020-08-07 01:44:57	16410	77.531	-14.1677
2020-08-07 01:45:27	16440	77.531	-14.1677
2020-08-07 01:45:57	16470	77.521	-14.2697
2020-08-07 01:46:27	16500	77.521	-14.2697
2020-08-07 01:46:57	16530	77.531	-14.1677
2020-08-07 01:47:27	16560	77.531	-14.1677
2020-08-07 01:47:57	16590	77.521	-14.2697
2020-08-07 01:48:27	16620	77.521	-14.2697
2020-08-07 01:48:57	16650	77.531	-14.1677
2020-08-07 01:49:27	16680	77.521	-14.2697
2020-08-07 01:49:57	16710	77.521	-14.2697
2020-08-07 01:50:27	16740	77.519	-14.2901
2020-08-07 01:50:57	16770	77.558	-13.8923
2020-08-07 01:51:27	16800	77.558	-13.8923
2020-08-07 01:51:57	16830	77.558	-13.8923
2020-08-07 01:52:27	16860	77.539	-14.0861
2020-08-07 01:52:57	16890	77.549	-13.9841
2020-08-07 01:53:27	16920	77.549	-13.9841
2020-08-07 01:53:57	16950	77.539	-14.0861
2020-08-07 01:54:27	16980	77.558	-13.8923
2020-08-07 01:54:57	17010	77.549	-13.9841
2020-08-07 01:55:27	17040	77.539	-14.0861
2020-08-07 01:55:57	17070	77.539	-14.0861
2020-08-07 01:56:27	17100	77.627	-13.1885
2020-08-07 01:56:57	17130	77.576	-13.7087
2020-08-07 01:57:27	17160	77.576	-13.7087
2020-08-07 01:57:57	17190	77.576	-13.7087
2020-08-07 01:58:27	17220	77.576	-13.7087
2020-08-07 01:58:57	17250	77.576	-13.7087
2020-08-07 01:59:27	17280	77.576	-13.7087
2020-08-07 01:59:57	17310	77.576	-13.7087
2020-08-07 02:00:27	17340	77.586	-13.6067
2020-08-07 02:00:57	17370	77.586	-13.6067
2020-08-07 02:01:27	17400	77.566	-13.8107
2020-08-07 02:01:57	17430	77.576	-13.7087
2020-08-07 02:02:27	17460	77.576	-13.7087
2020-08-07 02:02:57	17490	77.566	-13.8107
2020-08-07 02:03:27	17520	77.595	-13.5149
2020-08-07 02:03:57	17550	77.595	-13.5149
2020-08-07 02:04:27	17580	77.605	-13.4129
2020-08-07 02:04:57	17610	77.595	-13.5149
2020-08-07 02:05:27	17640	77.595	-13.5149
2020-08-07 02:05:57	17670	77.595	-13.5149
2020-08-07 02:06:27	17700	77.595	-13.5149
2020-08-07 02:06:57	17730	77.586	-13.6067
2020-08-07 02:07:27	17760	77.586	-13.6067
2020-08-07 02:07:57	17790	77.586	-13.6067
2020-08-07 02:08:27	17820	77.586	-13.6067
2020-08-07 02:08:57	17850	77.595	-13.5149
2020-08-07 02:09:27	17880	77.615	-13.3109
2020-08-07 02:09:57	17910	77.625	-13.2089
2020-08-07 02:10:27	17940	77.615	-13.3109
2020-08-07 02:10:57	17970	77.625	-13.2089
2020-08-07 02:11:27	18000	77.625	-13.2089
2020-08-07 02:11:57	18030	77.615	-13.3109
2020-08-07 02:12:27	18060	77.615	-13.3109
2020-08-07 02:12:57	18090	77.615	-13.3109
2020-08-07 02:13:27	18120	77.605	-13.4129
2020-08-07 02:13:57	18150	77.615	-13.3109
2020-08-07 02:14:27	18180	77.605	-13.4129
2020-08-07 02:14:57	18210	77.615	-13.3109
2020-08-07 02:15:27	18240	77.635	-13.1069
2020-08-07 02:15:57	18270	77.635	-13.1069
2020-08-07 02:16:27	18300	77.645	-13.0049
2020-08-07 02:16:57	18330	77.625	-13.2089
2020-08-07 02:17:27	18360	77.635	-13.1069
2020-08-07 02:17:57	18390	77.635	-13.1069
2020-08-07 02:18:27	18420	77.635	-13.1069
2020-08-07 02:18:57	18450	77.625	-13.2089
2020-08-07 02:19:27	18480	77.635	-13.1069
2020-08-07 02:19:57	18510	77.625	-13.2089
2020-08-07 02:20:27	18540	77.625	-13.2089
2020-08-07 02:20:57	18570	77.625	-13.2089
2020-08-07 02:21:27	18600	77.664	-12.8111
2020-08-07 02:21:57	18630	77.655	-12.9029
2020-08-07 02:22:27	18660	77.664	-12.8111
2020-08-07 02:22:57	18690	77.655	-12.9029
2020-08-07 02:23:27	18720	77.664	-12.8111
2020-08-07 02:23:57	18750	77.645	-13.0049
2020-08-07 02:24:27	18780	77.655	-12.9029
2020-08-07 02:24:57	18810	77.655	-12.9029
2020-08-07 02:25:27	18840	77.664	-12.8111
2020-08-07 02:25:57	18870	77.664	-12.8111
2020-08-07 02:26:27	18900	77.655	-12.9029
2020-08-07 02:26:57	18930	77.662	-12.8315
2020-08-07 02:27:27	18960	77.652	-12.9335
2020-08-07 02:27:57	18990	77.682	-12.6275
2020-08-07 02:28:27	19020	77.682	-12.6275
2020-08-07 02:28:57	19050	77.682	-12.6275
2020-08-07 02:29:27	19080	77.692	-12.5255
2020-08-07 02:29:57	19110	77.682	-12.6275
2020-08-07 02:30:27	19140	77.682	-12.6275
2020-08-07 02:30:57	19170	77.692	-12.5255
2020-08-07 02:31:27	19200	77.682	-12.6275
2020-08-07 02:31:57	19230	77.692	-12.5255
2020-08-07 02:32:27	19260	77.692	-12.5255
2020-08-07 02:32:57	19290	77.684	-12.6071
2020-08-07 02:33:27	19320	77.682	-12.6275
2020-08-07 02:33:57	19350	77.672	-12.7295
2020-08-07 02:34:27	19380	77.714	-12.3011
2020-08-07 02:34:57	19410	77.721	-12.2297
2020-08-07 02:35:27	19440	77.702	-12.4235
2020-08-07 02:35:57	19470	77.702	-12.4235
2020-08-07 02:36:27	19500	77.702	-12.4235
2020-08-07 02:36:57	19530	77.692	-12.5255
2020-08-07 02:37:27	19560	77.702	-12.4235
2020-08-07 02:37:57	19590	77.702	-12.4235
2020-08-07 02:38:27	19620	77.692	-12.5255
2020-08-07 02:38:57	19650	77.702	-12.4235
2020-08-07 02:39:27	19680	77.692	-12.5255
2020-08-07 02:39:57	19710	77.692	-12.5255
2020-08-07 02:40:27	19740	77.731	-12.1277
2020-08-07 02:40:57	19770	77.731	-12.1277
2020-08-07 02:41:27	19800	77.721	-12.2297
2020-08-07 02:41:57	19830	77.711	-12.3317
2020-08-07 02:42:27	19860	77.711	-12.3317
2020-08-07 02:42:57	19890	77.721	-12.2297
2020-08-07 02:43:27	19920	77.721	-12.2297
2020-08-07 02:43:57	19950	77.721	-12.2297
2020-08-07 02:44:27	19980	77.721	-12.2297
2020-08-07 02:44:57	20010	77.711	-12.3317
2020-08-07 02:45:27	20040	77.721	-12.2297
2020-08-07 02:45:57	20070	77.721	-12.2297
2020-08-07 02:46:27	20100	77.711	-12.3317
2020-08-07 02:46:57	20130	77.731	-12.1277
2020-08-07 02:47:27	20160	77.741	-12.0257
2020-08-07 02:47:57	20190	77.731	-12.1277
2020-08-07 02:48:27	20220	77.741	-12.0257
2020-08-07 02:48:57	20250	77.741	-12.0257
2020-08-07 02:49:27	20280	77.741	-12.0257
2020-08-07 02:49:57	20310	77.751	-11.9237
2020-08-07 02:50:27	20340	77.741	-12.0257
2020-08-07 02:50:57	20370	77.731	-12.1277
2020-08-07 02:51:27	20400	77.731	-12.1277
2020-08-07 02:51:57	20430	77.731	-12.1277
2020-08-07 02:52:27	20460	77.731	-12.1277
2020-08-07 02:52:57	20490	77.751	-11.9237
2020-08-07 02:53:27	20520	77.751	-11.9237
2020-08-07 02:53:57	20550	77.761	-11.8217
2020-08-07 02:54:27	20580	77.77	-11.7299
2020-08-07 02:54:57	20610	77.761	-11.8217
2020-08-07 02:55:27	20640	77.77	-11.7299
2020-08-07 02:55:57	20670	77.751	-11.9237
2020-08-07 02:56:27	20700	77.761	-11.8217
2020-08-07 02:56:57	20730	77.761	-11.8217
2020-08-07 02:57:27	20760	77.761	-11.8217
2020-08-07 02:57:57	20790	77.751	-11.9237
2020-08-07 02:58:27	20820	77.761	-11.8217
2020-08-07 02:58:57	20850	77.751	-11.9237
2020-08-07 02:59:27	20880	77.751	-11.9237
2020-08-07 02:59:57	20910	77.79	-11.5259
2020-08-07 03:00:27	20940	77.79	-11.5259
2020-08-07 03:00:57	20970	77.8	-11.4239
2020-08-07 03:01:27	21000	77.79	-11.5259
2020-08-07 03:01:57	21030	77.79	-11.5259
2020-08-07 03:02:27	21060	77.79	-11.5259
2020-08-07 03:02:57	21090	77.79	-11.5259
2020-08-07 03:03:27	21120	77.79	-11.5259
2020-08-07 03:03:57	21150	77.8	-11.4239
2020-08-07 03:04:27	21180	77.78	-11.6279
2020-08-07 03:04:57	21210	77.78	-11.6279
2020-08-07 03:05:27	21240	77.81	-11.3219
2020-08-07 03:05:57	21270	77.81	-11.3219
2020-08-07 03:06:27	21300	77.8	-11.4239
2020-08-07 03:06:57	21330	77.8	-11.4239
2020-08-07 03:07:27	21360	77.8	-11.4239
2020-08-07 03:07:57	21390	77.81	-11.3219
2020-08-07 03:08:27	21420	77.81	-11.3219
2020-08-07 03:08:57	21450	77.81	-11.3219
2020-08-07 03:09:27	21480	77.808	-11.3423
2020-08-07 03:09:57	21510	77.808	-11.3423
2020-08-07 03:10:27	21540	77.798	-11.4443
2020-08-07 03:10:57	21570	77.788	-11.5463
2020-08-07 03:11:27	21600	77.827	-11.1485
2020-08-07 03:11:57	21630	77.817	-11.2505
2020-08-07 03:12:27	21660	77.817	-11.2505
2020-08-07 03:12:57	21690	77.817	-11.2505
2020-08-07 03:13:27	21720	77.817	-11.2505
2020-08-07 03:13:57	21750	77.808	-11.3423
2020-08-07 03:14:27	21780	77.817	-11.2505
2020-08-07 03:14:57	21810	77.817	-11.2505
2020-08-07 03:15:27	21840	77.817	-11.2505
2020-08-07 03:15:57	21870	77.817	-11.2505
2020-08-07 03:16:27	21900	77.808	-11.3423
2020-08-07 03:16:57	21930	77.817	-11.2505
2020-08-07 03:17:27	21960	77.817	-11.2505
2020-08-07 03:17:57	21990	77.827	-11.1485
2020-08-07 03:18:27	22020	77.827	-11.1485
2020-08-07 03:18:57	22050	77.837	-11.0465
2020-08-07 03:19:27	22080	77.827	-11.1485
2020-08-07 03:19:57	22110	77.837	-11.0465
2020-08-07 03:20:27	22140	77.825	-11.1689
2020-08-07 03:20:57	22170	77.825	-11.1689
2020-08-07 03:21:27	22200	77.835	-11.0669
2020-08-07 03:21:57	22230	77.825	-11.1689
2020-08-07 03:22:27	22260	77.845	-10.9649
2020-08-07 03:22:57	22290	77.835	-11.0669
2020-08-07 03:23:27	22320	77.894	-10.4651
2020-08-07 03:23:57	22350	77.855	-10.8629
2020-08-07 03:24:27	22380	77.855	-10.8629
2020-08-07 03:24:57	22410	77.855	-10.8629
2020-08-07 03:25:27	22440	77.864	-10.7711
2020-08-07 03:25:57	22470	77.864	-10.7711
2020-08-07 03:26:27	22500	77.852	-10.8935
2020-08-07 03:26:57	22530	77.862	-10.7915
2020-08-07 03:27:27	22560	77.842	-10.9955
2020-08-07 03:27:57	22590	77.852	-10.8935
2020-08-07 03:28:27	22620	77.852	-10.8935
2020-08-07 03:28:57	22650	77.931	-10.0877
2020-08-07 03:29:27	22680	77.872	-10.6895
2020-08-07 03:29:57	22710	77.872	-10.6895
2020-08-07 03:30:27	22740	77.882	-10.5875
2020-08-07 03:30:57	22770	77.87	-10.7099
2020-08-07 03:31:27	22800	77.88	-10.6079
2020-08-07 03:31:57	22830	77.88	-10.6079
2020-08-07 03:32:27	22860	77.87	-10.7099
2020-08-07 03:32:57	22890	77.88	-10.6079
2020-08-07 03:33:27	22920	77.88	-10.6079
2020-08-07 03:33:57	22950	77.87	-10.7099
2020-08-07 03:34:27	22980	77.87	-10.7099
2020-08-07 03:34:57	23010	77.88	-10.6079
2020-08-07 03:35:27	23040	77.88	-10.6079
2020-08-07 03:35:57	23070	77.909	-10.3121
2020-08-07 03:36:27	23100	77.907	-10.3325
2020-08-07 03:36:57	23130	77.907	-10.3325
2020-08-07 03:37:27	23160	77.907	-10.3325
2020-08-07 03:37:57	23190	77.897	-10.4345
2020-08-07 03:38:27	23220	77.897	-10.4345
2020-08-07 03:38:57	23250	77.897	-10.4345
2020-08-07 03:39:27	23280	77.907	-10.3325
2020-08-07 03:39:57	23310	77.897	-10.4345
2020-08-07 03:40:27	23340	77.897	-10.4345
2020-08-07 03:40:57	23370	77.887	-10.5365
2020-08-07 03:41:27	23400	77.887	-10.5365
2020-08-07 03:41:57	23430	77.887	-10.5365
2020-08-07 03:42:27	23460	77.917	-10.2305
2020-08-07 03:42:57	23490	77.897	-10.4345
2020-08-07 03:43:27	23520	77.917	-10.2305
2020-08-07 03:43:57	23550	77.927	-10.1285
2020-08-07 03:44:27	23580	77.917	-10.2305
2020-08-07 03:44:57	23610	77.927	-10.1285
2020-08-07 03:45:27	23640	77.917	-10.2305
2020-08-07 03:45:57	23670	77.917	-10.2305
2020-08-07 03:46:27	23700	77.917	-10.2305
2020-08-07 03:46:57	23730	77.917	-10.2305
2020-08-07 03:47:27	23760	77.927	-10.1285
2020-08-07 03:47:57	23790	77.927	-10.1285
2020-08-07 03:48:27	23820	77.907	-10.3325
2020-08-07 03:48:57	23850	77.946	-9.93472
2020-08-07 03:49:27	23880	77.936	-10.0367
2020-08-07 03:49:57	23910	77.936	-10.0367
2020-08-07 03:50:27	23940	77.924	-10.1591
2020-08-07 03:50:57	23970	77.934	-10.0571
2020-08-07 03:51:27	24000	77.944	-9.95512
2020-08-07 03:51:57	24030	77.944	-9.95512
2020-08-07 03:52:27	24060	77.944	-9.95512
2020-08-07 03:52:57	24090	77.944	-9.95512
2020-08-07 03:53:27	24120	77.944	-9.95512
2020-08-07 03:53:57	24150	77.944	-9.95512
2020-08-07 03:54:27	24180	77.944	-9.95512
2020-08-07 03:54:57	24210	77.944	-9.95512
2020-08-07 03:55:27	24240	77.974	-9.64912
2020-08-07 03:55:57	24270	77.974	-9.64912
2020-08-07 03:56:27	24300	77.954	-9.85312
2020-08-07 03:56:57	24330	77.964	-9.75112
2020-08-07 03:57:27	24360	77.964	-9.75112
2020-08-07 03:57:57	24390	77.964	-9.75112
2020-08-07 03:58:27	24420	77.964	-9.75112
2020-08-07 03:58:57	24450	77.964	-9.75112
2020-08-07 03:59:27	24480	77.964	-9.75112
2020-08-07 03:59:57	24510	77.964	-9.75112
2020-08-07 04:00:27	24540	77.964	-9.75112
2020-08-07 04:00:57	24570	77.993	-9.45532
2020-08-07 04:01:27	24600	77.993	-9.45532
2020-08-07 04:01:57	24630	78.003	-9.35333
2020-08-07 04:02:27	24660	77.983	-9.55732
2020-08-07 04:02:57	24690	77.991	-9.47572
2020-08-07 04:03:27	24720	77.981	-9.57772
2020-08-07 04:03:57	24750	77.991	-9.47572
2020-08-07 04:04:27	24780	77.981	-9.57772
2020-08-07 04:04:57	24810	77.981	-9.57772
2020-08-07 04:05:27	24840	77.991	-9.47572
2020-08-07 04:05:57	24870	77.981	-9.57772
2020-08-07 04:06:27	24900	77.971	-9.67972
2020-08-07 04:06:57	24930	77.981	-9.57772
2020-08-07 04:07:27	24960	78.011	-9.27173
2020-08-07 04:07:57	24990	78.001	-9.37373
2020-08-07 04:08:27	25020	78.011	-9.27173
2020-08-07 04:08:57	25050	78.001	-9.37373
2020-08-07 04:09:27	25080	78.001	-9.37373
2020-08-07 04:09:57	25110	78.001	-9.37373
2020-08-07 04:10:27	25140	78.001	-9.37373
2020-08-07 04:10:57	25170	78.001	-9.37373
2020-08-07 04:11:27	25200	77.989	-9.49612
2020-08-07 04:11:57	25230	77.989	-9.49612
2020-08-07 04:12:27	25260	77.989	-9.49612
2020-08-07 04:12:57	25290	77.989	-9.49612
2020-08-07 04:13:27	25320	77.969	-9.70012
2020-08-07 04:13:57	25350	78.018	-9.20033
2020-08-07 04:14:27	25380	78.008	-9.30233
2020-08-07 04:14:57	25410	78.008	-9.30233
2020-08-07 04:15:27	25440	78.008	-9.30233
2020-08-07 04:15:57	25470	78.008	-9.30233
2020-08-07 04:16:27	25500	78.008	-9.30233
2020-08-07 04:16:57	25530	78.018	-9.20033
2020-08-07 04:17:27	25560	78.008	-9.30233
2020-08-07 04:17:57	25590	78.008	-9.30233
2020-08-07 04:18:27	25620	78.018	-9.20033
2020-08-07 04:18:57	25650	78.008	-9.30233
2020-08-07 04:19:27	25680	78.008	-9.30233
2020-08-07 04:19:57	25710	78.038	-8.99633
2020-08-07 04:20:27	25740	78.048	-8.89433
2020-08-07 04:20:57	25770	78.048	-8.89433
2020-08-07 04:21:27	25800	78.036	-9.01673
2020-08-07 04:21:57	25830	78.046	-8.91473
2020-08-07 04:22:27	25860	78.046	-8.91473
2020-08-07 04:22:57	25890	78.055	-8.82293
2020-08-07 04:23:27	25920	78.055	-8.82293
2020-08-07 04:23:57	25950	78.046	-8.91473
2020-08-07 04:24:27	25980	78.046	-8.91473
2020-08-07 04:24:57	26010	78.036	-9.01673
2020-08-07 04:25:27	26040	78.036	-9.01673
2020-08-07 04:25:57	26070	78.075	-8.61893
2020-08-07 04:26:27	26100	78.055	-8.82293
2020-08-07 04:26:57	26130	78.055	-8.82293
2020-08-07 04:27:27	26160	78.055	-8.82293
2020-08-07 04:27:57	26190	78.055	-8.82293
2020-08-07 04:28:27	26220	78.046	-8.91473
2020-08-07 04:28:57	26250	78.053	-8.84333
2020-08-07 04:29:27	26280	78.043	-8.94533
2020-08-07 04:29:57	26310	78.053	-8.84333
2020-08-07 04:30:27	26340	78.063	-8.74133
2020-08-07 04:30:57	26370	78.063	-8.74133
2020-08-07 04:31:27	26400	78.053	-8.84333
2020-08-07 04:31:57	26430	78.142	-7.93554
2020-08-07 04:32:27	26460	78.093	-8.43533
2020-08-07 04:32:57	26490	78.093	-8.43533
2020-08-07 04:33:27	26520	78.093	-8.43533
2020-08-07 04:33:57	26550	78.093	-8.43533
2020-08-07 04:34:27	26580	78.083	-8.53733
2020-08-07 04:34:57	26610	78.083	-8.53733
2020-08-07 04:35:27	26640	78.083	-8.53733
2020-08-07 04:35:57	26670	78.08	-8.56793
2020-08-07 04:36:27	26700	78.09	-8.46593
2020-08-07 04:36:57	26730	78.08	-8.56793
2020-08-07 04:37:27	26760	78.08	-8.56793
2020-08-07 04:37:57	26790	78.09	-8.46593
2020-08-07 04:38:27	26820	78.08	-8.56793
2020-08-07 04:38:57	26850	78.169	-7.66014
2020-08-07 04:39:27	26880	78.11	-8.26193
2020-08-07 04:39:57	26910	78.1	-8.36393
2020-08-07 04:40:27	26940	78.1	-8.36393
2020-08-07 04:40:57	26970	78.1	-8.36393
2020-08-07 04:41:27	27000	78.09	-8.46593
2020-08-07 04:41:57	27030	78.11	-8.26193
2020-08-07 04:42:27	27060	78.11	-8.26193
2020-08-07 04:42:57	27090	78.1	-8.36393
2020-08-07 04:43:27	27120	78.1	-8.36393
2020-08-07 04:43:57	27150	78.11	-8.26193
2020-08-07 04:44:27	27180	78.11	-8.26193
2020-08-07 04:44:57	27210	78.1	-8.36393
2020-08-07 04:45:27	27240	78.1	-8.36393
2020-08-07 04:45:57	27270	78.1	-8.36393
2020-08-07 04:46:27	27300	78.11	-8.26193
2020-08-07 04:46:57	27330	78.11	-8.26193
2020-08-07 04:47:27	27360	78.1	-8.36393
2020-08-07 04:47:57	27390	78.132	-8.03754
2020-08-07 04:48:27	27420	78.142	-7.93554
2020-08-07 04:48:57	27450	78.132	-8.03754
2020-08-07 04:49:27	27480	78.132	-8.03754
2020-08-07 04:49:57	27510	78.132	-8.03754
2020-08-07 04:50:27	27540	78.132	-8.03754
2020-08-07 04:50:57	27570	78.132	-8.03754
2020-08-07 04:51:27	27600	78.132	-8.03754
2020-08-07 04:51:57	27630	78.122	-8.13953
2020-08-07 04:52:27	27660	78.112	-8.24153
2020-08-07 04:52:57	27690	78.134	-8.01714
2020-08-07 04:53:27	27720	78.144	-7.91514
2020-08-07 04:53:57	27750	78.134	-8.01714
2020-08-07 04:54:27	27780	78.134	-8.01714
2020-08-07 04:54:57	27810	78.134	-8.01714
2020-08-07 04:55:27	27840	78.124	-8.11914
2020-08-07 04:55:57	27870	78.223	-7.10934
2020-08-07 04:56:27	27900	78.164	-7.71114
2020-08-07 04:56:57	27930	78.154	-7.81314
2020-08-07 04:57:27	27960	78.156	-7.79274
2020-08-07 04:57:57	27990	78.156	-7.79274
2020-08-07 04:58:27	28020	78.156	-7.79274
2020-08-07 04:58:57	28050	78.156	-7.79274
2020-08-07 04:59:27	28080	78.146	-7.89474
2020-08-07 04:59:57	28110	78.156	-7.79274
2020-08-07 05:00:27	28140	78.166	-7.69074
2020-08-07 05:00:57	28170	78.156	-7.79274
2020-08-07 05:01:27	28200	78.156	-7.79274
2020-08-07 05:01:57	28230	78.168	-7.67034
2020-08-07 05:02:27	28260	78.168	-7.67034
2020-08-07 05:02:57	28290	78.168	-7.67034
2020-08-07 05:03:27	28320	78.158	-7.77234
2020-08-07 05:03:57	28350	78.198	-7.36434
2020-08-07 05:04:27	28380	78.198	-7.36434
2020-08-07 05:04:57	28410	78.188	-7.46634
2020-08-07 05:05:27	28440	78.198	-7.36434
2020-08-07 05:05:57	28470	78.19	-7.44594
2020-08-07 05:06:27	28500	78.19	-7.44594
2020-08-07 05:06:57	28530	78.2	-7.34394
2020-08-07 05:07:27	28560	78.2	-7.34394
2020-08-07 05:07:57	28590	78.2	-7.34394
2020-08-07 05:08:27	28620	78.2	-7.34394
2020-08-07 05:08:57	28650	78.19	-7.44594
2020-08-07 05:09:27	28680	78.19	-7.44594
2020-08-07 05:09:57	28710	78.19	-7.44594
2020-08-07 05:10:27	28740	78.192	-7.42554
2020-08-07 05:10:57	28770	78.192	-7.42554
2020-08-07 05:11:27	28800	78.242	-6.91554
2020-08-07 05:11:57	28830	78.222	-7.11954
2020-08-07 05:12:27	28860	78.222	-7.11954
2020-08-07 05:12:57	28890	78.222	-7.11954
2020-08-07 05:13:27	28920	78.222	-7.11954
2020-08-07 05:13:57	28950	78.232	-7.01754
2020-08-07 05:14:27	28980	78.232	-7.01754
2020-08-07 05:14:57	29010	78.214	-7.20114
2020-08-07 05:15:27	29040	78.234	-6.99714
2020-08-07 05:15:57	29070	78.224	-7.09914
2020-08-07 05:16:27	29100	78.224	-7.09914
2020-08-07 05:16:57	29130	78.224	-7.09914
2020-08-07 05:17:27	29160	78.224	-7.09914
2020-08-07 05:17:57	29190	78.234	-6.99714
2020-08-07 05:18:27	29220	78.254	-6.79315
2020-08-07 05:18:57	29250	78.254	-6.79315
2020-08-07 05:19:27	29280	78.254	-6.79315
2020-08-07 05:19:57	29310	78.256	-6.77275
2020-08-07 05:20:27	29340	78.256	-6.77275
2020-08-07 05:20:57	29370	78.266	-6.67075
2020-08-07 05:21:27	29400	78.256	-6.77275
2020-08-07 05:21:57	29430	78.266	-6.67075
2020-08-07 05:22:27	29460	78.266	-6.67075
2020-08-07 05:22:57	29490	78.266	-6.67075
2020-08-07 05:23:27	29520	78.256	-6.77275
2020-08-07 05:23:57	29550	78.266	-6.67075
2020-08-07 05:24:27	29580	78.266	-6.67075
2020-08-07 05:24:57	29610	78.266	-6.67075
2020-08-07 05:25:27	29640	78.256	-6.77275
2020-08-07 05:25:57	29670	78.276	-6.56875
2020-08-07 05:26:27	29700	78.288	-6.44635
2020-08-07 05:26:57	29730	78.268	-6.65035
2020-08-07 05:27:27	29760	78.278	-6.54835
2020-08-07 05:27:57	29790	78.268	-6.65035
2020-08-07 05:28:27	29820	78.278	-6.54835
2020-08-07 05:28:57	29850	78.268	-6.65035
2020-08-07 05:29:27	29880	78.278	-6.54835
2020-08-07 05:29:57	29910	78.278	-6.54835
2020-08-07 05:30:27	29940	78.268	-6.65035
2020-08-07 05:30:57	29970	78.268	-6.65035
2020-08-07 05:31:27	30000	78.268	-6.65035
2020-08-07 05:31:57	30030	78.258	-6.75235
2020-08-07 05:32:27	30060	78.258	-6.75235
2020-08-07 05:32:57	30090	78.337	-5.94655
2020-08-07 05:33:27	30120	78.288	-6.44635
2020-08-07 05:33:57	30150	78.298	-6.34435
2020-08-07 05:34:27	30180	78.288	-6.44635
2020-08-07 05:34:57	30210	78.288	-6.44635
2020-08-07 05:35:27	30240	78.29	-6.42595
2020-08-07 05:35:57	30270	78.29	-6.42595
2020-08-07 05:36:27	30300	78.29	-6.42595
2020-08-07 05:36:57	30330	78.28	-6.52795
2020-08-07 05:37:27	30360	78.28	-6.52795
2020-08-07 05:37:57	30390	78.28	-6.52795
2020-08-07 05:38:27	30420	78.28	-6.52795
2020-08-07 05:38:57	30450	78.271	-6.61975
2020-08-07 05:39:27	30480	78.271	-6.61975
2020-08-07 05:39:57	30510	78.28	-6.52795
2020-08-07 05:40:27	30540	78.31	-6.22195
2020-08-07 05:40:57	30570	78.3	-6.32395
2020-08-07 05:41:27	30600	78.29	-6.42595
2020-08-07 05:41:57	30630	78.3	-6.32395
2020-08-07 05:42:27	30660	78.3	-6.32395
2020-08-07 05:42:57	30690	78.31	-6.22195
2020-08-07 05:43:27	30720	78.3	-6.32395
2020-08-07 05:43:57	30750	78.29	-6.42595
2020-08-07 05:44:27	30780	78.29	-6.42595
2020-08-07 05:44:57	30810	78.29	-6.42595
2020-08-07 05:45:27	30840	78.3	-6.32395
2020-08-07 05:45:57	30870	78.3	-6.32395
2020-08-07 05:46:27	30900	78.3	-6.32395
2020-08-07 05:46:57	30930	78.3	-6.32395
2020-08-07 05:47:27	30960	78.34	-5.91595
2020-08-07 05:47:57	30990	78.34	-5.91595
2020-08-07 05:48:27	31020	78.34	-5.91595
2020-08-07 05:48:57	31050	78.34	-5.91595
2020-08-07 05:49:27	31080	78.33	-6.01795
2020-08-07 05:49:57	31110	78.332	-5.99755
2020-08-07 05:50:27	31140	78.342	-5.89555
2020-08-07 05:50:57	31170	78.322	-6.09955
2020-08-07 05:51:27	31200	78.322	-6.09955
2020-08-07 05:51:57	31230	78.332	-5.99755
2020-08-07 05:52:27	31260	78.332	-5.99755
2020-08-07 05:52:57	31290	78.322	-6.09955
2020-08-07 05:53:27	31320	78.322	-6.09955
2020-08-07 05:53:57	31350	78.322	-6.09955
2020-08-07 05:54:27	31380	78.352	-5.79355
2020-08-07 05:54:57	31410	78.352	-5.79355
2020-08-07 05:55:27	31440	78.342	-5.89555
2020-08-07 05:55:57	31470	78.352	-5.79355
2020-08-07 05:56:27	31500	78.352	-5.79355
2020-08-07 05:56:57	31530	78.342	-5.89555
2020-08-07 05:57:27	31560	78.352	-5.79355
2020-08-07 05:57:57	31590	78.342	-5.89555
2020-08-07 05:58:27	31620	78.352	-5.79355
2020-08-07 05:58:57	31650	78.352	-5.79355
2020-08-07 05:59:27	31680	78.352	-5.79355
2020-08-07 05:59:57	31710	78.352	-5.79355
2020-08-07 06:00:27	31740	78.352	-5.79355
2020-08-07 06:00:57	31770	78.352	-5.79355
2020-08-07 06:01:27	31800	78.352	-5.79355
2020-08-07 06:01:57	31830	78.342	-5.89555
2020-08-07 06:02:27	31860	78.381	-5.49776
2020-08-07 06:02:57	31890	78.381	-5.49776
2020-08-07 06:03:27	31920	78.381	-5.49776
2020-08-07 06:03:57	31950	78.371	-5.59976
2020-08-07 06:04:27	31980	78.371	-5.59976
2020-08-07 06:04:57	32010	78.371	-5.59976
2020-08-07 06:05:27	32040	78.371	-5.59976
2020-08-07 06:05:57	32070	78.381	-5.49776
2020-08-07 06:06:27	32100	78.381	-5.49776
2020-08-07 06:06:57	32130	78.371	-5.59976
2020-08-07 06:07:27	32160	78.371	-5.59976
2020-08-07 06:07:57	32190	78.362	-5.69155
2020-08-07 06:08:27	32220	78.371	-5.59976
2020-08-07 06:08:57	32250	78.371	-5.59976
2020-08-07 06:09:27	32280	78.391	-5.39576
2020-08-07 06:09:57	32310	78.381	-5.49776
2020-08-07 06:10:27	32340	78.391	-5.39576
2020-08-07 06:10:57	32370	78.381	-5.49776
2020-08-07 06:11:27	32400	78.391	-5.39576
2020-08-07 06:11:57	32430	78.401	-5.29376
2020-08-07 06:12:27	32460	78.381	-5.49776
2020-08-07 06:12:57	32490	78.391	-5.39576
2020-08-07 06:13:27	32520	78.381	-5.49776
2020-08-07 06:13:57	32550	78.391	-5.39576
2020-08-07 06:14:27	32580	78.391	-5.39576
2020-08-07 06:14:57	32610	78.381	-5.49776
2020-08-07 06:15:27	32640	78.391	-5.39576
2020-08-07 06:15:57	32670	78.391	-5.39576
2020-08-07 06:16:27	32700	78.411	-5.19176
2020-08-07 06:16:57	32730	78.411	-5.19176
2020-08-07 06:17:27	32760	78.411	-5.19176
2020-08-07 06:17:57	32790	78.401	-5.29376
2020-08-07 06:18:27	32820	78.411	-5.19176
2020-08-07 06:18:57	32850	78.411	-5.19176
2020-08-07 06:19:27	32880	78.401	-5.29376
2020-08-07 06:19:57	32910	78.401	-5.29376
2020-08-07 06:20:27	32940	78.401	-5.29376
2020-08-07 06:20:57	32970	78.401	-5.29376
2020-08-07 06:21:27	33000	78.401	-5.29376
2020-08-07 06:21:57	33030	78.391	-5.39576
2020-08-07 06:22:27	33060	78.468	-4.61036
2020-08-07 06:22:57	33090	78.428	-5.01836
2020-08-07 06:23:27	33120	78.418	-5.12036
2020-08-07 06:23:57	33150	78.428	-5.01836
2020-08-07 06:24:27	33180	78.428	-5.01836
2020-08-07 06:24:57	33210	78.438	-4.91636
2020-08-07 06:25:27	33240	78.428	-5.01836
2020-08-07 06:25:57	33270	78.418	-5.12036
2020-08-07 06:26:27	33300	78.418	-5.12036
2020-08-07 06:26:57	33330	78.428	-5.01836
2020-08-07 06:27:27	33360	78.428	-5.01836
2020-08-07 06:27:57	33390	78.418	-5.12036
2020-08-07 06:28:27	33420	78.428	-5.01836
2020-08-07 06:28:57	33450	78.458	-4.71236
2020-08-07 06:29:27	33480	78.448	-4.81436
2020-08-07 06:29:57	33510	78.428	-5.01836
2020-08-07 06:30:27	33540	78.438	-4.91636
2020-08-07 06:30:57	33570	78.448	-4.81436
2020-08-07 06:31:27	33600	78.436	-4.93676
2020-08-07 06:31:57	33630	78.436	-4.93676
2020-08-07 06:32:27	33660	78.446	-4.83476
2020-08-07 06:32:57	33690	78.446	-4.83476
2020-08-07 06:33:27	33720	78.446	-4.83476
2020-08-07 06:33:57	33750	78.446	-4.83476
2020-08-07 06:34:27	33780	78.436	-4.93676
2020-08-07 06:34:57	33810	78.446	-4.83476
2020-08-07 06:35:27	33840	78.446	-4.83476
2020-08-07 06:35:57	33870	78.475	-4.53896
2020-08-07 06:36:27	33900	78.465	-4.64096
2020-08-07 06:36:57	33930	78.475	-4.53896
2020-08-07 06:37:27	33960	78.465	-4.64096
2020-08-07 06:37:57	33990	78.465	-4.64096
2020-08-07 06:38:27	34020	78.465	-4.64096
2020-08-07 06:38:57	34050	78.485	-4.43696
2020-08-07 06:39:27	34080	78.475	-4.53896
2020-08-07 06:39:57	34110	78.465	-4.64096
2020-08-07 06:40:27	34140	78.475	-4.53896
2020-08-07 06:40:57	34170	78.465	-4.64096
2020-08-07 06:41:27	34200	78.475	-4.53896
2020-08-07 06:41:57	34230	78.475	-4.53896
2020-08-07 06:42:27	34260	78.455	-4.74296
2020-08-07 06:42:57	34290	78.495	-4.33497
2020-08-07 06:43:27	34320	78.493	-4.35537
2020-08-07 06:43:57	34350	78.493	-4.35537
2020-08-07 06:44:27	34380	78.493	-4.35537
2020-08-07 06:44:57	34410	78.493	-4.35537
2020-08-07 06:45:27	34440	78.493	-4.35537
2020-08-07 06:45:57	34470	78.483	-4.45736
2020-08-07 06:46:27	34500	78.483	-4.45736
2020-08-07 06:46:57	34530	78.483	-4.45736
2020-08-07 06:47:27	34560	78.483	-4.45736
2020-08-07 06:47:57	34590	78.473	-4.55936
2020-08-07 06:48:27	34620	78.473	-4.55936
2020-08-07 06:48:57	34650	78.483	-4.45736
2020-08-07 06:49:27	34680	78.473	-4.55936
2020-08-07 06:49:57	34710	78.502	-4.26357
2020-08-07 06:50:27	34740	78.512	-4.16157
2020-08-07 06:50:57	34770	78.502	-4.26357
2020-08-07 06:51:27	34800	78.512	-4.16157
2020-08-07 06:51:57	34830	78.502	-4.26357
2020-08-07 06:52:27	34860	78.512	-4.16157
2020-08-07 06:52:57	34890	78.502	-4.26357
2020-08-07 06:53:27	34920	78.502	-4.26357
2020-08-07 06:53:57	34950	78.502	-4.26357
2020-08-07 06:54:27	34980	78.512	-4.16157
2020-08-07 06:54:57	35010	78.512	-4.16157
2020-08-07 06:55:27	35040	78.502	-4.26357
2020-08-07 06:55:57	35070	78.502	-4.26357
2020-08-07 06:56:27	35100	78.502	-4.26357
2020-08-07 06:56:57	35130	78.502	-4.26357
2020-08-07 06:57:27	35160	78.542	-3.85557
2020-08-07 06:57:57	35190	78.542	-3.85557
2020-08-07 06:58:27	35220	78.542	-3.85557
2020-08-07 06:58:57	35250	78.542	-3.85557
2020-08-07 06:59:27	35280	78.542	-3.85557
2020-08-07 06:59:57	35310	78.542	-3.85557
2020-08-07 07:00:27	35340	78.532	-3.95757
2020-08-07 07:00:57	35370	78.532	-3.95757
2020-08-07 07:01:27	35400	78.532	-3.95757
2020-08-07 07:01:57	35430	78.522	-4.05957
2020-08-07 07:02:27	35460	78.532	-3.95757
2020-08-07 07:02:57	35490	78.522	-4.05957
2020-08-07 07:03:27	35520	78.532	-3.95757
2020-08-07 07:03:57	35550	78.532	-3.95757
2020-08-07 07:04:27	35580	78.522	-4.05957
2020-08-07 07:04:57	35610	78.67	-2.54998
2020-08-07 07:05:27	35640	78.552	-3.75357
2020-08-07 07:05:57	35670	78.552	-3.75357
2020-08-07 07:06:27	35700	78.532	-3.95757
2020-08-07 07:06:57	35730	78.542	-3.85557
2020-08-07 07:07:27	35760	78.542	-3.85557
2020-08-07 07:07:57	35790	78.552	-3.75357
2020-08-07 07:08:27	35820	78.552	-3.75357
2020-08-07 07:08:57	35850	78.542	-3.85557
2020-08-07 07:09:27	35880	78.552	-3.75357
2020-08-07 07:09:57	35910	78.552	-3.75357
2020-08-07 07:10:27	35940	78.552	-3.75357
2020-08-07 07:10:57	35970	78.552	-3.75357
2020-08-07 07:11:27	36000	78.542	-3.85557
2020-08-07 07:11:57	36030	78.552	-3.75357
2020-08-07 07:12:27	36060	78.542	-3.85557
2020-08-07 07:12:57	36090	78.542	-3.85557
2020-08-07 07:13:27	36120	78.571	-3.55977
2020-08-07 07:13:57	36150	78.571	-3.55977
2020-08-07 07:14:27	36180	78.562	-3.65157
2020-08-07 07:14:57	36210	78.562	-3.65157
2020-08-07 07:15:27	36240	78.562	-3.65157
2020-08-07 07:15:57	36270	78.571	-3.55977
2020-08-07 07:16:27	36300	78.571	-3.55977
2020-08-07 07:16:57	36330	78.571	-3.55977
2020-08-07 07:17:27	36360	78.562	-3.65157
2020-08-07 07:17:57	36390	78.562	-3.65157
2020-08-07 07:18:27	36420	78.562	-3.65157
2020-08-07 07:18:57	36450	78.581	-3.45777
2020-08-07 07:19:27	36480	78.571	-3.55977
2020-08-07 07:19:57	36510	78.571	-3.55977
2020-08-07 07:20:27	36540	78.601	-3.25377
2020-08-07 07:20:57	36570	78.591	-3.35577
2020-08-07 07:21:27	36600	78.601	-3.25377
2020-08-07 07:21:57	36630	78.591	-3.35577
2020-08-07 07:22:27	36660	78.611	-3.15177
2020-08-07 07:22:57	36690	78.601	-3.25377
2020-08-07 07:23:27	36720	78.591	-3.35577
2020-08-07 07:23:57	36750	78.611	-3.15177
2020-08-07 07:24:27	36780	78.613	-3.13137
2020-08-07 07:24:57	36810	78.603	-3.23337
2020-08-07 07:25:27	36840	78.603	-3.23337
2020-08-07 07:25:57	36870	78.603	-3.23337
2020-08-07 07:26:27	36900	78.603	-3.23337
2020-08-07 07:26:57	36930	78.613	-3.13137
2020-08-07 07:27:27	36960	78.603	-3.23337
2020-08-07 07:27:57	36990	78.603	-3.23337
2020-08-07 07:28:27	37020	78.623	-3.02938
2020-08-07 07:28:57	37050	78.633	-2.92738
2020-08-07 07:29:27	37080	78.633	-2.92738
2020-08-07 07:29:57	37110	78.633	-2.92738
2020-08-07 07:30:27	37140	78.633	-2.92738
2020-08-07 07:30:57	37170	78.643	-2.82538
2020-08-07 07:31:27	37200	78.633	-2.92738
2020-08-07 07:31:57	37230	78.623	-3.02938
2020-08-07 07:32:27	37260	78.623	-3.02938
2020-08-07 07:32:57	37290	78.633	-2.92738
2020-08-07 07:33:27	37320	78.633	-2.92738
2020-08-07 07:33:57	37350	78.643	-2.82538
2020-08-07 07:34:27	37380	78.633	-2.92738
2020-08-07 07:34:57	37410	78.643	-2.82538
2020-08-07 07:35:27	37440	78.643	-2.82538
2020-08-07 07:35:57	37470	78.682	-2.42758
2020-08-07 07:36:27	37500	78.672	-2.52958
2020-08-07 07:36:57	37530	78.652	-2.73358
2020-08-07 07:37:27	37560	78.643	-2.82538
2020-08-07 07:37:57	37590	78.652	-2.73358
2020-08-07 07:38:27	37620	78.645	-2.80498
2020-08-07 07:38:57	37650	78.655	-2.70298
2020-08-07 07:39:27	37680	78.655	-2.70298
2020-08-07 07:39:57	37710	78.635	-2.90698
2020-08-07 07:40:27	37740	78.645	-2.80498
2020-08-07 07:40:57	37770	78.645	-2.80498
2020-08-07 07:41:27	37800	78.645	-2.80498
2020-08-07 07:41:57	37830	78.655	-2.70298
2020-08-07 07:42:27	37860	78.645	-2.80498
2020-08-07 07:42:57	37890	78.645	-2.80498
2020-08-07 07:43:27	37920	78.655	-2.70298
2020-08-07 07:43:57	37950	78.684	-2.40718
2020-08-07 07:44:27	37980	78.684	-2.40718
2020-08-07 07:44:57	38010	78.694	-2.30518
2020-08-07 07:45:27	38040	78.694	-2.30518
2020-08-07 07:45:57	38070	78.684	-2.40718
2020-08-07 07:46:27	38100	78.674	-2.50918
2020-08-07 07:46:57	38130	78.684	-2.40718
2020-08-07 07:47:27	38160	78.694	-2.30518
2020-08-07 07:47:57	38190	78.694	-2.30518
2020-08-07 07:48:27	38220	78.687	-2.37658
2020-08-07 07:48:57	38250	78.687	-2.37658
2020-08-07 07:49:27	38280	78.677	-2.47858
2020-08-07 07:49:57	38310	78.677	-2.47858
2020-08-07 07:50:27	38340	78.677	-2.47858
2020-08-07 07:50:57	38370	78.687	-2.37658
2020-08-07 07:51:27	38400	78.687	-2.37658
2020-08-07 07:51:57	38430	78.716	-2.08078
2020-08-07 07:52:27	38460	78.706	-2.18278
2020-08-07 07:52:57	38490	78.716	-2.08078
2020-08-07 07:53:27	38520	78.706	-2.18278
2020-08-07 07:53:57	38550	78.716	-2.08078
2020-08-07 07:54:27	38580	78.706	-2.18278
2020-08-07 07:54:57	38610	78.706	-2.18278
2020-08-07 07:55:27	38640	78.706	-2.18278
2020-08-07 07:55:57	38670	78.706	-2.18278
2020-08-07 07:56:27	38700	78.706	-2.18278
2020-08-07 07:56:57	38730	78.716	-2.08078
2020-08-07 07:57:27	38760	78.709	-2.15218
2020-08-07 07:57:57	38790	78.718	-2.06038
2020-08-07 07:58:27	38820	78.709	-2.15218
2020-08-07 07:58:57	38850	78.709	-2.15218
2020-08-07 07:59:27	38880	78.709	-2.15218
2020-08-07 07:59:57	38910	78.709	-2.15218
2020-08-07 08:00:27	38940	78.709	-2.15218
2020-08-07 08:00:57	38970	78.709	-2.15218
2020-08-07 08:01:27	39000	78.699	-2.25418
2020-08-07 08:01:57	39030	78.738	-1.85639
2020-08-07 08:02:27	39060	78.728	-1.95838
2020-08-07 08:02:57	39090	78.728	-1.95838
2020-08-07 08:03:27	39120	78.738	-1.85639
2020-08-07 08:03:57	39150	78.738	-1.85639
2020-08-07 08:04:27	39180	78.74	-1.83599
2020-08-07 08:04:57	39210	78.731	-1.92778
2020-08-07 08:05:27	39240	78.731	-1.92778
2020-08-07 08:05:57	39270	78.731	-1.92778
2020-08-07 08:06:27	39300	78.731	-1.92778
2020-08-07 08:06:57	39330	78.721	-2.02978
2020-08-07 08:07:27	39360	78.731	-1.92778
2020-08-07 08:07:57	39390	78.731	-1.92778
2020-08-07 08:08:27	39420	78.721	-2.02978
2020-08-07 08:08:57	39450	78.731	-1.92778
2020-08-07 08:09:27	39480	78.721	-2.02978
2020-08-07 08:09:57	39510	78.723	-2.00938
2020-08-07 08:10:27	39540	78.762	-1.61159
2020-08-07 08:10:57	39570	78.753	-1.70339
2020-08-07 08:11:27	39600	78.753	-1.70339
2020-08-07 08:11:57	39630	78.753	-1.70339
2020-08-07 08:12:27	39660	78.762	-1.61159
2020-08-07 08:12:57	39690	78.753	-1.70339
2020-08-07 08:13:27	39720	78.762	-1.61159
2020-08-07 08:13:57	39750	78.762	-1.61159
2020-08-07 08:14:27	39780	78.755	-1.68299
2020-08-07 08:14:57	39810	78.765	-1.58099
2020-08-07 08:15:27	39840	78.765	-1.58099
2020-08-07 08:15:57	39870	78.755	-1.68299
2020-08-07 08:16:27	39900	78.755	-1.68299
2020-08-07 08:16:57	39930	78.765	-1.58099
2020-08-07 08:17:27	39960	78.765	-1.58099
2020-08-07 08:17:57	39990	78.755	-1.68299
2020-08-07 08:18:27	40020	78.873	-0.479396
2020-08-07 08:18:57	40050	78.777	-1.45859
2020-08-07 08:19:27	40080	78.787	-1.35659
2020-08-07 08:19:57	40110	78.787	-1.35659
2020-08-07 08:20:27	40140	78.787	-1.35659
2020-08-07 08:20:57	40170	78.777	-1.45859
2020-08-07 08:21:27	40200	78.777	-1.45859
2020-08-07 08:21:57	40230	78.787	-1.35659
2020-08-07 08:22:27	40260	78.787	-1.35659
2020-08-07 08:22:57	40290	78.787	-1.35659
2020-08-07 08:23:27	40320	78.797	-1.25459
2020-08-07 08:23:57	40350	78.777	-1.45859
2020-08-07 08:24:27	40380	78.789	-1.33619
2020-08-07 08:24:57	40410	78.799	-1.23419
2020-08-07 08:25:27	40440	78.789	-1.33619
2020-08-07 08:25:57	40470	78.799	-1.23419
2020-08-07 08:26:27	40500	78.799	-1.23419
2020-08-07 08:26:57	40530	78.789	-1.33619
2020-08-07 08:27:27	40560	78.779	-1.43819
2020-08-07 08:27:57	40590	78.791	-1.31579
2020-08-07 08:28:27	40620	78.821	-1.00979
2020-08-07 08:28:57	40650	78.811	-1.11179
2020-08-07 08:29:27	40680	78.821	-1.00979
2020-08-07 08:29:57	40710	78.821	-1.00979
2020-08-07 08:30:27	40740	78.811	-1.11179
2020-08-07 08:30:57	40770	78.811	-1.11179
2020-08-07 08:31:27	40800	78.811	-1.11179
2020-08-07 08:31:57	40830	78.811	-1.11179
2020-08-07 08:32:27	40860	78.813	-1.09139
2020-08-07 08:32:57	40890	78.804	-1.18319
2020-08-07 08:33:27	40920	78.813	-1.09139
2020-08-07 08:33:57	40950	78.813	-1.09139
2020-08-07 08:34:27	40980	78.813	-1.09139
2020-08-07 08:34:57	41010	78.804	-1.18319
2020-08-07 08:35:27	41040	78.823	-0.989392
2020-08-07 08:35:57	41070	78.813	-1.09139
2020-08-07 08:36:27	41100	78.853	-0.683395
2020-08-07 08:36:57	41130	78.833	-0.887393
2020-08-07 08:37:27	41160	78.843	-0.785394
2020-08-07 08:37:57	41190	78.833	-0.887393
2020-08-07 08:38:27	41220	78.843	-0.785394
2020-08-07 08:38:57	41250	78.853	-0.683395
2020-08-07 08:39:27	41280	78.843	-0.785394
2020-08-07 08:39:57	41310	78.843	-0.785394
2020-08-07 08:40:27	41340	78.843	-0.785394
2020-08-07 08:40:57	41370	78.845	-0.764994
2020-08-07 08:41:27	41400	78.855	-0.662995
2020-08-07 08:41:57	41430	78.845	-0.764994
2020-08-07 08:42:27	41460	78.845	-0.764994
2020-08-07 08:42:57	41490	78.855	-0.662995
2020-08-07 08:43:27	41520	78.855	-0.662995
2020-08-07 08:43:57	41550	78.845	-0.764994
2020-08-07 08:44:27	41580	78.845	-0.764994
2020-08-07 08:44:57	41610	78.845	-0.764994
2020-08-07 08:45:27	41640	78.845	-0.764994
2020-08-07 08:45:57	41670	78.885	-0.356997
2020-08-07 08:46:27	41700	78.895	-0.254998
2020-08-07 08:46:57	41730	78.887	-0.336597
2020-08-07 08:47:27	41760	78.887	-0.336597
2020-08-07 08:47:57	41790	78.897	-0.234598
2020-08-07 08:48:27	41820	78.897	-0.234598
2020-08-07 08:48:57	41850	78.907	-0.132599
2020-08-07 08:49:27	41880	78.919	-0.0101999
2020-08-07 08:49:57	41910	78.919	-0.0101999
2020-08-07 08:50:27	41940	78.919	-0.0101999
2020-08-07 08:50:57	41970	78.931	0.112199
2020-08-07 08:51:27	42000	78.924	0.0407997
2020-08-07 08:51:57	42030	78.924	0.0407997
2020-08-07 08:52:27	42060	78.926	0.0611995
2020-08-07 08:52:57	42090	78.926	0.0611995
2020-08-07 08:53:27	42120	78.926	0.0611995
2020-08-07 08:53:57	42150	78.938	0.183599
2020-08-07 08:54:27	42180	78.928	0.0815993
2020-08-07 08:54:57	42210	78.931	0.112199
2020-08-07 08:55:27	42240	78.941	0.214198
2020-08-07 08:55:57	42270	78.941	0.214198
2020-08-07 08:56:27	42300	78.953	0.336597
2020-08-07 08:56:57	42330	78.953	0.336597
2020-08-07 08:57:27	42360	78.955	0.356997
2020-08-07 08:57:57	42390	78.957	0.377397
2020-08-07 08:58:27	42420	78.967	0.479396
2020-08-07 08:58:57	42450	78.96	0.407997
2020-08-07 08:59:27	42480	78.98	0.611995
2020-08-07 08:59:57	42510	78.972	0.530396
2020-08-07 09:00:27	42540	78.984	0.652795
2020-08-07 09:00:57	42570	78.977	0.581395
2020-08-07 09:01:27	42600	78.987	0.683395
2020-08-07 09:01:57	42630	78.979	0.601795
2020-08-07 09:02:27	42660	78.991	0.724194
2020-08-07 09:02:57	42690	78.974	0.550796
2020-08-07 09:03:27	42720	78.974	0.550796
2020-08-07 09:03:57	42750	78.996	0.775194
2020-08-07 09:04:27	42780	78.989	0.703794
2020-08-07 09:04:57	42810	79.001	0.826193
2020-08-07 09:05:27	42840	78.991	0.724194
2020-08-07 09:05:57	42870	79.003	0.846593
2020-08-07 09:06:27	42900	78.996	0.775194
2020-08-07 09:06:57	42930	78.988	0.693594
2020-08-07 09:07:27	42960	78.988	0.693594
2020-08-07 09:07:57	42990	78.981	0.622195
2020-08-07 09:08:27	43020	78.981	0.622195
2020-08-07 09:08:57	43050	78.983	0.642595
2020-08-07 09:09:27	43080	78.983	0.642595
2020-08-07 09:09:57	43110	78.983	0.642595
2020-08-07 09:10:27	43140	78.986	0.673195
2020-08-07 09:10:57	43170	78.986	0.673195
2020-08-07 09:11:27	43200	78.988	0.693594
2020-08-07 09:11:57	43230	78.998	0.795594
2020-08-07 09:12:27	43260	78.978	0.591595
2020-08-07 09:12:57	43290	78.981	0.622195
2020-08-07 09:13:27	43320	78.971	0.520196
2020-08-07 09:13:57	43350	78.981	0.622195
2020-08-07 09:14:27	43380	78.973	0.540596
2020-08-07 09:14:57	43410	78.973	0.540596
2020-08-07 09:15:27	43440	78.963	0.438596
2020-08-07 09:15:57	43470	78.995	0.764994
2020-08-07 09:16:27	43500	78.985	0.662995
2020-08-07 09:16:57	43530	78.995	0.764994
2020-08-07 09:17:27	43560	78.995	0.764994
2020-08-07 09:17:57	43590	78.995	0.764994
2020-08-07 09:18:27	43620	78.978	0.591595
2020-08-07 09:18:57	43650	79.017	0.989392
2020-08-07 09:19:27	43680	79.017	0.989392
2020-08-07 09:19:57	43710	79.008	0.897593
2020-08-07 09:20:27	43740	79.01	0.917993
2020-08-07 09:20:57	43770	79.02	1.01999
2020-08-07 09:21:27	43800	79.03	1.12199
2020-08-07 09:21:57	43830	79.02	1.01999
2020-08-07 09:22:27	43860	79.01	0.917993
2020-08-07 09:22:57	43890	79.022	1.04039
2020-08-07 09:23:27	43920	79.032	1.14239
2020-08-07 09:23:57	43950	79.022	1.04039
2020-08-07 09:24:27	43980	79.032	1.14239
2020-08-07 09:24:57	44010	79.035	1.17299
2020-08-07 09:25:27	44040	79.054	1.36679
2020-08-07 09:25:57	44070	79.035	1.17299
2020-08-07 09:26:27	44100	79.037	1.19339
2020-08-07 09:26:57	44130	79.037	1.19339
2020-08-07 09:27:27	44160	79.027	1.09139
2020-08-07 09:27:57	44190	79.04	1.22399
2020-08-07 09:28:27	44220	79.04	1.22399
2020-08-07 09:28:57	44250	79.03	1.12199
2020-08-07 09:29:27	44280	79.04	1.22399
2020-08-07 09:29:57	44310	79.022	1.04039
2020-08-07 09:30:27	44340	79.032	1.14239
2020-08-07 09:30:57	44370	79.022	1.04039
2020-08-07 09:31:27	44400	79.042	1.24439
2020-08-07 09:31:57	44430	79.054	1.36679
2020-08-07 09:32:27	44460	79.074	1.57079
2020-08-07 09:32:57	44490	79.074	1.57079
2020-08-07 09:33:27	44520	79.064	1.46879
2020-08-07 09:33:57	44550	79.044	1.26479
2020-08-07 09:34:27	44580	79.054	1.36679
2020-08-07 09:34:57	44610	79.054	1.36679
2020-08-07 09:35:27	44640	79.133	2.17258
2020-08-07 09:35:57	44670	79.074	1.57079
2020-08-07 09:36:27	44700	79.084	1.67279
2020-08-07 09:36:57	44730	79.084	1.67279
2020-08-07 09:37:27	44760	79.074	1.57079
2020-08-07 09:37:57	44790	79.074	1.57079
2020-08-07 09:38:27	44820	79.074	1.57079
2020-08-07 09:38:57	44850	79.084	1.67279
2020-08-07 09:39:27	44880	79.064	1.46879
2020-08-07 09:39:57	44910	79.074	1.57079
2020-08-07 09:40:27	44940	79.094	1.77479
2020-08-07 09:40:57	44970	79.084	1.67279
2020-08-07 09:41:27	45000	79.074	1.57079
2020-08-07 09:41:57	45030	79.084	1.67279
2020-08-07 09:42:27	45060	79.084	1.67279
2020-08-07 09:42:57	45090	79.094	1.77479
2020-08-07 09:43:27	45120	79.086	1.69319
2020-08-07 09:43:57	45150	79.086	1.69319
2020-08-07 09:44:27	45180	79.086	1.69319
2020-08-07 09:44:57	45210	79.076	1.59119
2020-08-07 09:45:27	45240	79.086	1.69319
2020-08-07 09:45:57	45270	79.086	1.69319
2020-08-07 09:46:27	45300	79.076	1.59119
2020-08-07 09:46:57	45330	79.106	1.89718
2020-08-07 09:47:27	45360	79.106	1.89718
2020-08-07 09:47:57	45390	79.096	1.79519
		78.079	0	G	Canopy	15	5	0.698211	5.06707	0.01	5	3.81	0.195045	1.47201
2020-08-07 14:43:27	0	78.079	0
2020-08-07 14:43:57	30	78.086	0.0713994
2020-08-07 14:44:27	60	78.044	-0.356997
2020-08-07 14:44:57	90	78.004	-0.764994
2020-08-07 14:45:27	120	77.982	-0.989392
2020-08-07 14:45:57	150	77.962	-1.19339
2020-08-07 14:46:27	180	77.945	-1.36679
2020-08-07 14:46:57	210	77.915	-1.67279
2020-08-07 14:47:27	240	77.915	-1.67279
2020-08-07 14:47:57	270	77.975	-1.06079
2020-08-07 14:48:27	300	77.997	-0.836393
2020-08-07 14:48:57	330	77.977	-1.04039
2020-08-07 14:49:27	360	78.246	1.70339
2020-08-07 14:49:57	390	78.059	-0.203998
2020-08-07 14:50:27	420	78.101	0.224398
2020-08-07 14:50:57	450	78.131	0.530396
2020-08-07 14:51:27	480	78.163	0.856793
2020-08-07 14:51:57	510	78.215	1.38719
2020-08-07 14:52:27	540	78.254	1.78499
2020-08-07 14:52:57	570	78.326	2.51938
2020-08-07 14:53:27	600	78.405	3.32517
2020-08-07 14:53:57	630	78.309	2.34598
2020-08-07 14:54:27	660	78.349	2.75398
2020-08-07 14:54:57	690	78.391	3.18237
2020-08-07 14:55:27	720	78.42	3.47817
2020-08-07 14:55:57	750	78.542	4.72256
2020-08-07 14:56:27	780	78.453	3.81477
2020-08-07 14:56:57	810	78.505	4.34517
2020-08-07 14:57:27	840	78.525	4.54916
2020-08-07 14:57:57	870	78.567	4.97756
2020-08-07 14:58:27	900	78.596	5.27336
2020-08-07 14:58:57	930	78.708	6.41575
2020-08-07 14:59:27	960	78.599	5.30396
2020-08-07 14:59:57	990	78.651	5.83435
2020-08-07 15:00:27	1020	78.701	6.34435
2020-08-07 15:00:57	1050	78.73	6.64015
2020-08-07 15:01:27	1080	78.832	7.68054
2020-08-07 15:01:57	1110	78.753	6.87475
2020-08-07 15:02:27	1140	78.792	7.27254
2020-08-07 15:02:57	1170	78.822	7.57854
2020-08-07 15:03:27	1200	78.854	7.90494
2020-08-07 15:03:57	1230	78.973	9.11873
2020-08-07 15:04:27	1260	78.884	8.21093
2020-08-07 15:04:57	1290	78.923	8.60873
2020-08-07 15:05:27	1320	78.966	9.04733
2020-08-07 15:05:57	1350	79.005	9.44512
2020-08-07 15:06:27	1380	79.183	11.2607
2020-08-07 15:06:57	1410	79.015	9.54712
2020-08-07 15:07:27	1440	79.057	9.97552
2020-08-07 15:07:57	1470	79.107	10.4855
2020-08-07 15:08:27	1500	79.146	10.8833
2020-08-07 15:08:57	1530	79.136	10.7813
2020-08-07 15:09:27	1560	79.166	11.0873
2020-08-07 15:09:57	1590	79.198	11.4137
2020-08-07 15:10:27	1620	79.238	11.8217
2020-08-07 15:10:57	1650	79.238	11.8217
2020-08-07 15:11:27	1680	79.28	12.2501
2020-08-07 15:11:57	1710	79.32	12.6581
2020-08-07 15:12:27	1740	79.389	13.3619
2020-08-07 15:12:57	1770	79.352	12.9845
2020-08-07 15:13:27	1800	79.392	13.3925
2020-08-07 15:13:57	1830	79.402	13.4945
2020-08-07 15:14:27	1860	79.434	13.8209
2020-08-07 15:14:57	1890	79.474	14.2289
2020-08-07 15:15:27	1920	79.595	15.4631
2020-08-07 15:15:57	1950	79.506	14.5553
2020-08-07 15:16:27	1980	79.546	14.9633
2020-08-07 15:16:57	2010	79.568	15.1877
2020-08-07 15:17:27	2040	79.588	15.3917
2020-08-07 15:17:57	2070	79.61	15.6161
2020-08-07 15:18:27	2100	79.66	16.1261
2020-08-07 15:18:57	2130	79.62	15.7181
2020-08-07 15:19:27	2160	79.682	16.3505
2020-08-07 15:19:57	2190	79.732	16.8605
2020-08-07 15:20:27	2220	79.883	18.4007
2020-08-07 15:20:57	2250	79.764	17.1869
2020-08-07 15:21:27	2280	79.804	17.5949
2020-08-07 15:21:57	2310	79.846	18.0233
2020-08-07 15:22:27	2340	79.826	17.8193
2020-08-07 15:22:57	2370	79.886	18.4313
2020-08-07 15:23:27	2400	79.918	18.7576
2020-08-07 15:23:57	2430	80.116	20.7772
2020-08-07 15:24:27	2460	79.948	19.0636
2020-08-07 15:24:57	2490	79.997	19.5634
2020-08-07 15:25:27	2520	80.027	19.8694
2020-08-07 15:25:57	2550	80.02	19.798
2020-08-07 15:26:27	2580	80.059	20.1958
2020-08-07 15:26:57	2610	80.099	20.6038
2020-08-07 15:27:27	2640	80.079	20.3998
2020-08-07 15:27:57	2670	80.129	20.9098
2020-08-07 15:28:27	2700	80.171	21.3382
2020-08-07 15:28:57	2730	80.319	22.8478
2020-08-07 15:29:27	2760	80.201	21.6442
2020-08-07 15:29:57	2790	80.25	22.144
2020-08-07 15:30:27	2820	80.24	22.042
2020-08-07 15:30:57	2850	80.283	22.4806
2020-08-07 15:31:27	2880	80.322	22.8784
2020-08-07 15:31:57	2910	80.441	24.0922
2020-08-07 15:32:27	2940	80.352	23.1844
2020-08-07 15:32:57	2970	80.391	23.5822
2020-08-07 15:33:27	3000	80.404	23.7148
2020-08-07 15:33:57	3030	80.414	23.8168
2020-08-07 15:34:27	3060	80.454	24.2248
2020-08-07 15:34:57	3090	80.503	24.7246
2020-08-07 15:35:27	3120	80.473	24.4186
2020-08-07 15:35:57	3150	80.523	24.9286
2020-08-07 15:36:27	3180	80.562	25.3264
2020-08-07 15:36:57	3210	80.572	25.4284
2020-08-07 15:37:27	3240	80.612	25.8364
2020-08-07 15:37:57	3270	80.75	27.244
2020-08-07 15:38:27	3300	80.642	26.1424
[truncated: 20,006 more rows]
