# Supplementary material for: Woody plant encroachment modifies carbonate bedrock: field evidence for enhanced weathering and permeability
Source: Sci Rep. 2023 Sep 18;13:15431. doi: 10.1038/s41598-023-42226-7 (PMC10507015; doi:10.1038/s41598-023-42226-7)
Supplement: Supplementary file 2 — Supplementary Information 2. [file 41598_2023_42226_MOESM2_ESM.xlsx]

## Sheet: Depth
Site	Point	Cover	Depth to Cr1 (cm)	Depth to Cr2 (cm)	Max. root depth (cm)	Max. trench depth (cm)
NE	0	canopy	27	50	50	75
NE	0.5	canopy	24	55	55	78
NE	1	canopy	30	47	47	93
NE	1.5	canopy	24	47	47	94
NE	2	canopy	13	47	47	95
NE	2.5	canopy	20	53	53	95
NE	3	canopy	15	31	55	95
NE	3.5	canopy	20	58	65	97
NE	4	canopy	18	54	54	93
NE	4.5	canopy	28	54	54	93
NE	5	canopy	22	51	51	95
NE	5.5	intercanopy	21	51	64	93
NE	6	intercanopy	27	38	69	96
NE	6.5	intercanopy	28	38	56	95
NE	7	intercanopy	24	47	47	89
NE	7.5	intercanopy	27	39	39	90
NE	8	intercanopy	26	39	39	89
NE	8.5	intercanopy	26	39	39	86
NE	9	intercanopy	18	40	40	84
NE	9.5	intercanopy	28	41	41	79
NE	10	intercanopy	22	41	37	70
NE	10.5	intercanopy	23	42	42	64
E	0	canopy	24	70	70	140
E	1	canopy	26	66	66	145
E	1.5	canopy	26	64	64	149
E	2	canopy	24	60	74	156
E	2.5	canopy	24	58	72	156
E	3	canopy	23	66	66	151
E	3.5	canopy	19	57	64	149
E	4	canopy	35	56	56	155
E	4.5	canopy	38	52	52	150
E	5	canopy	35	56	56	153
E	5.5	canopy	25	57	57	156
E	6	canopy	15	48	95	151
E	7	canopy	22	63	109	151
E	7.5	canopy	22	79	104	152
E	8	canopy	20	63	118	156
E	8.5	canopy	23	63	100	152
E	9	canopy	17	49	103	151
E	9.5	canopy	33	53	107	149
E	10	canopy	28	50	92	151
E	10.5	canopy	24	51	87	147
E	11	canopy	32	62	99	149
E	11.5	intercanopy	33	55	55	151
E	12	intercanopy	26	46	46	152
E	12.5	intercanopy	35	55	55	153
E	13	intercanopy	23	39	109	152
E	13.5	intercanopy	24	33	33	149
E	14	intercanopy	18	40	40	143
E	14.5	intercanopy	23	44	109	142
E	15	intercanopy	20	37	37	136
E	15.5	intercanopy	21	40	52	137
E	16	intercanopy	23	28	56	130
E	16.5	intercanopy	23	30	42	127

## Sheet: Rock samples
Site	Point	Cover	Layer	Bulk density (g/cm3)	Porosity (cm3/cm3)
NE	0	canopy	Cr1	1.42419	0.46459
NE	1	canopy	Cr1	1.48499	0.441733
NE	2	canopy	Cr1	1.44677	0.456101
NE	2	canopy	Cr2	1.37016	0.484901
NE	3	canopy	Cr1	1.5155	0.430263
NE	3	canopy	Cr2	1.48771	0.44071
NE	4	canopy	Cr1	1.48907	0.4402
NE	4	canopy	Cr2	1.63786	0.384262
NE	5	canopy	Cr1	1.56915	0.410094
NE	5	canopy	Cr2	1.76081	0.338041
NE	6	intercanopy	Cr1	1.83467	0.310274
NE	6	intercanopy	Cr2	1.64057	0.383245
NE	7	intercanopy	Cr1	1.6795	0.368608
NE	7	intercanopy	Cr2	1.97704	0.256751
NE	8	intercanopy	Cr1	2.05011	0.229284
NE	8	intercanopy	Cr2	1.78109	0.330416
NE	9	intercanopy	Cr1	2.13669	0.196734
NE	9	intercanopy	Cr2	1.63494	0.385361
NE	10	intercanopy	Cr1	1.78268	0.329819
NE	10	intercanopy	Cr2	1.82699	0.31316
E	0	canopy	Cr1	1.49902	0.43646
E	0	canopy	Cr2	1.46308	0.44997
E	1	canopy	Cr2	1.47047	0.44719
E	2	canopy	Cr1	1.53675	0.422274
E	2	canopy	Cr2	1.48653	0.441155
E	3	canopy	Cr2	1.46162	0.450518
E	4	canopy	Cr1	1.5266	0.42609
E	4	canopy	Cr2	1.4653	0.449136
E	6	canopy	Cr1	1.5322	0.423986
E	6	canopy	Cr2	1.3961	0.475149
E	7	canopy	Cr1	1.58844	0.402843
E	7	canopy	Cr2	1.62167	0.39035
E	8	canopy	Cr1	1.42217	0.46535
E	8	canopy	Cr2	1.36868	0.485459
E	9	canopy	Cr1	1.29482	0.513226
E	9	canopy	Cr2	1.5137	0.430942
E	10	canopy	Cr1	1.4308	0.462105
E	10	canopy	Cr2	1.28798	0.515796
E	11	canopy	Cr1	1.29457	0.51332
E	11	canopy	Cr2	1.3084	0.50812
E	12	intercanopy	Cr1	1.54853	0.417845
E	12	intercanopy	Cr2	1.43007	0.462379
E	13	intercanopy	Cr1	1.51032	0.43221
E	13	intercanopy	Cr2	1.62765	0.388102
E	14	intercanopy	Cr1	1.35803	0.489462
E	14	intercanopy	Cr2	1.36393	0.487244
E	15	intercanopy	Cr2	1.33553	0.497922
E	16	intercanopy	Cr1	1.46281	0.450073

## Sheet: R values
Site	Point	Cover	Layer	Test 1	Test 2	Test 3	Test 4	Test 5	Test 6
NE	0	canopy	Cr1	19	19	29	14	20
NE	1	canopy	Cr1	15	13	16	13	14
NE	2	canopy	Cr1	23	25	21	20	17
NE	2	canopy	Cr2	12	14	13	13	11	13
NE	3	canopy	Cr1	25	20	21	17	20
NE	3	canopy	Cr2	16	12	14	19	14	17
NE	4	canopy	Cr1	18	16	14	19	19
NE	4	canopy	Cr2	17	13	13	10	20	11
NE	5	canopy	Cr1	20	20	26	27	23
NE	5	canopy	Cr2	28	19	26	25	23	24
NE	6	intercanopy	Cr1	21	23	30	25	28
NE	6	intercanopy	Cr2	19	18	24	21	20	30
NE	7	intercanopy	Cr1	33	30	24	30	28
NE	7	intercanopy	Cr2	26	26	25	20	24	22
NE	8	intercanopy	Cr1	26	34	36	40	42
NE	8	intercanopy	Cr2	25	25	25	24	21	21
NE	9	intercanopy	Cr1	25	35	50	37	35	43
NE	9	intercanopy	Cr2	26	25	21	29	20	27
NE	10	intercanopy	Cr1	20	27	28	25	22
NE	10	intercanopy	Cr2	26	27	25	28	21	22
NE	11	intercanopy	Cr1	24	23	21	32	32
E	0	canopy	Cr1	16	20	10	13	12
E	0	canopy	Cr2	14	10	10	10	16	15
E	1	canopy	Cr1	10	12	15	10	18
E	1	canopy	Cr2	20	19	13	16	10	21
E	2	canopy	Cr1	12	10	10	13	18	11
E	2	canopy	Cr2	16	12	14	15	17
E	3	canopy	Cr1	10	12	10	11	10
E	3	canopy	Cr2	18	12	10	12	15
E	4	canopy	Cr1	10	12	10	14	15	13
E	4	canopy	Cr2	10	10	16	16	13	15
E	5	canopy	Cr1	10	13	12	15	11
E	5	canopy	Cr2	10	10	10	13	15	11
E	6	canopy	Cr1	10	12	10	11	12
E	6	canopy	Cr2	10	10	10	10	10
E	7	canopy	Cr1	13	11	10	10	10
E	7	canopy	Cr2	10	10	10	10	10
E	8	canopy	Cr1	10	10	10	11	12
E	8	canopy	Cr2	11	10	13	10	13
E	9	canopy	Cr1	17	12	12	13	11
E	9	canopy	Cr2	10	10	10	10	10
E	10	canopy	Cr1	12	11	10	12	13
E	10	canopy	Cr2	10	10	10	10	10
E	11	canopy	Cr1	10	11	10	12	11
E	11	canopy	Cr2	11	12	14	11	12
E	12	intercanopy	Cr1	18	17	22	19	31
E	12	intercanopy	Cr2	10	10	10	12	11
E	13	intercanopy	Cr1	21	16	19	16	18
E	13	intercanopy	Cr2	20	21	26	19	24
E	14	intercanopy	Cr1	15	15	20	23	20
E	14	intercanopy	Cr2	10	14	12	15	13
E	15	intercanopy	Cr1	12	17	14	17	20
E	15	intercanopy	Cr2	12	12	12	14	12
E	16	intercanopy	Cr1	17	23	21	20	16
E	16	intercanopy	Cr2	15	14	17	12	21
