# Supplementary material for: Woody plant encroachment modifies carbonate bedrock: field evidence for enhanced weathering and permeability
Source: Sci Rep. 2023 Sep 18;13:15431. doi: 10.1038/s41598-023-42226-7 (PMC10507015; doi:10.1038/s41598-023-42226-7)
Supplement: Supplementary file 3 — Supplementary Information 3. [file 41598_2023_42226_MOESM3_ESM.xlsx]

## Sheet: vegetation survey
Plot	n	species	height (m)	dbh (cm)	basal diameter (cm)	status	x	y
E	1	qf	7	36.5	38	alive	4	0
E	2	ja	6	45	53	alive	-1	5
E	3	qf	6	21	25	alive	-2	4.5
E	4	qf	6	22	24	alive	-2	5.5
E	5	qf	5.5	23.5	26.5	alive	5	2.5
E	6	qf	na	na	10	dead	12	2
E	7	ja	3	7.5	14	alive	15	2.5
E	8	qf	6	14	19	alive	16.5	3
E	9	qf	6	16	24	alive	16.5	2
E	10	dt	2	na	12	alive	17	1.5
E	11	qf	2.5	6	7.5	alive	17.5	1
E	12	qf	4.4	5.5	12	alive	18	3
E	13	qf	4	8.5	9.5	alive	18.5	2.5
E	14	qf	4	9.5	13	alive	17	4
E	15	ja	4	18.5	23.5	alive	16	4.5
E	16	ja	6	37	36	alive	21	1
E	17	qf	na	na	13	dead	20.5	2.5
E	18	qf	na	na	27	dead	20	3
E	19	qf	na	na	8	dead	21	4
E	20	qf	7.5	26	29	alive	21.5	0.5
E	21	qf	na	na	14	dead	20	1
E	22	qf	na	na	10	dead	20	0.5
E	23	qf	5	15	18	alive	21	5.5
E	24	qf	6	9.5	13	alive	22	5.5
E	25	qf	7	20	24	alive	22	6.5
E	26	qf	5	12	15	dead	19	8
E	27	qf	5	13	15	dead	19.5	8
E	28	ja	3.5	5	8.5	alive	19.5	7
E	29	qf	7	17	20	alive	21	9
E	30	ja	5.5	15.5	15	alive	21	10.5
E	31	qf	4	11.5	13.5	dead	20.5	11
E	32	qf	4	12	15	dead	22	11
E	33	qf	3	13	15	dead	20	12
E	34	qf	3	12	15	dead	19	12.5
E	35	qf	2	7.5	11	dead	19	10.5
E	36	qf	7	16	18	alive	24	13
E	37	qf	na	8	6	dead	22.5	13.5
E	38	qf	na	8	6	dead	23.5	13.5
E	39	qf	5	16.5	21	dead	22	14
E	40	ja	2.5	7	12.5	alive	20	14
E	41	ja	3	9	23	alive	17	12
E	42	qf	na	na	28	dead	22.5	17.5
E	43	qf	7	44	43	alive	24	17.5
E	44	dt	2.5	7	12	alive	23.5	21
E	45	ja	2.5	8	10	alive	16.5	8
E	46	ja	2	6	8	alive	16	7
E	47	qf	3	11	14	dead	15	8
E	48	qf	5	19	24	alive	14	7.5
E	49	qf	6.5	50	38	alive	14.5	7
E	50	ja	2.5	5	10	alive	12	6
E	51	pg	3.5	14.5	15	alive	10	17
E	52	jp	3	na	17	alive	4.5	18.5
E	53	qf	3.5	12	15	alive	3.5	17
E	54	jp	2.5	na	30	alive	6	22
E	55	qf	5.5	35	27	alive	1	18
E	56	qf	5.5	19	23	alive	1	17
E	57	ja	2.5	7.5	9	alive	-1.5	24
E	58	qf	3.5	29	32	alive	-4	24
E	59	qf	7	28	30	alive	-4.5	15
E	60	ja	3	6	11	alive	-0.5	15
E	61	ja	3	5.5	7.5	alive	0	12.5
E	62	qf	7	58	45	alive	-1.5	12.5
E	63	qf	6	19	23	alive	-1.5	12
NE	64	qf	7	52	43	alive	18	2
